# Supplementary material for: Capturing a Comprehensive Picture of Biological Events From Adverse Outcome Pathways in the Drug Exposome
Source: Front Public Health. 2021 Dec 17;9:763962. doi: 10.3389/fpubh.2021.763962 (PMC8718398; doi:10.3389/fpubh.2021.763962)
Supplement: Supplementary file 2 [file Data_Sheet_2.xlsx]

## Sheet: Table S1
Table S1: Source information from AOP-wiki and Comptox.
Note: Red lines were lost during the monopartite network projection.
Drug.name	CASRN	Event.ID	Event.name	Event.type	AOP.ID	AOP.name	Source
Lindane	58-89-9	667	Binding at picrotoxin site, iGABAR chloride channel	MolecularInitiatingEvent	10	Binding to the picrotoxin site of ionotropic GABA receptors leading to epileptic seizures in adult brain	AOPwiki
Picrotoxin	124-87-8	667	Binding at picrotoxin site, iGABAR chloride channel	MolecularInitiatingEvent	10	Binding to the picrotoxin site of ionotropic GABA receptors leading to epileptic seizures in adult brain	AOPwiki
Anthralin	1143-38-0	12	Acetylcholinesterase (AchE) Inhibition	MolecularInitiatingEvent	16	Acetylcholinesterase inhibition leading to acute mortality	Comptox
meso-Hexestrol	84-16-2	12	Acetylcholinesterase (AchE) Inhibition	MolecularInitiatingEvent	16	Acetylcholinesterase inhibition leading to acute mortality	Comptox
Progesterone	57-83-0	12	Acetylcholinesterase (AchE) Inhibition	MolecularInitiatingEvent	16	Acetylcholinesterase inhibition leading to acute mortality	Comptox
Clove leaf oil	8000-34-8	9	Activation, 5HT2c	MolecularInitiatingEvent	33	Kidney toxicity induced by activation of 5HT2C	Comptox
Albendazole	54965-21-8	232	Decreased, PPAR-beta activation	MolecularInitiatingEvent	36	Peroxisomal Fatty Acid Beta-Oxidation Inhibition Leading to Steatosis	Comptox
Bezafibrate	41859-67-0	232	Decreased, PPAR-beta activation	MolecularInitiatingEvent	36	Peroxisomal Fatty Acid Beta-Oxidation Inhibition Leading to Steatosis	Comptox
Finasteride	98319-26-7	232	Decreased, PPAR-beta activation	MolecularInitiatingEvent	36	Peroxisomal Fatty Acid Beta-Oxidation Inhibition Leading to Steatosis	Comptox
Ibuprofen	15687-27-1	232	Decreased, PPAR-beta activation	MolecularInitiatingEvent	36	Peroxisomal Fatty Acid Beta-Oxidation Inhibition Leading to Steatosis	Comptox
Mefenamic acid	61-68-7	232	Decreased, PPAR-beta activation	MolecularInitiatingEvent	36	Peroxisomal Fatty Acid Beta-Oxidation Inhibition Leading to Steatosis	Comptox
Mifepristone	84371-65-3	232	Decreased, PPAR-beta activation	MolecularInitiatingEvent	36	Peroxisomal Fatty Acid Beta-Oxidation Inhibition Leading to Steatosis	Comptox
Spironolactone	52-01-7	232	Decreased, PPAR-beta activation	MolecularInitiatingEvent	36	Peroxisomal Fatty Acid Beta-Oxidation Inhibition Leading to Steatosis	Comptox
Bezafibrate	41859-67-0	227	Activation, PPARalpha	MolecularInitiatingEvent	37	PPARalpha activation leading to hepatocellular adenomas and carcinomas in rodents	AOPwiki
Ciprofibrate	52214-84-3	227	Activation, PPARalpha	MolecularInitiatingEvent	37	PPARalpha activation leading to hepatocellular adenomas and carcinomas in rodents	AOPwiki
Clofibrate	637-07-0	227	Activation, PPARalpha	MolecularInitiatingEvent	37	PPARalpha activation leading to hepatocellular adenomas and carcinomas in rodents	AOPwiki
Fenofibrate	49562-28-9	227	Activation, PPARalpha	MolecularInitiatingEvent	37	PPARalpha activation leading to hepatocellular adenomas and carcinomas in rodents	AOPwiki
Gemfibrozil	25812-30-0	227	Activation, PPARalpha	MolecularInitiatingEvent	37	PPARalpha activation leading to hepatocellular adenomas and carcinomas in rodents	AOPwiki
Retinol	68-26-8	244	Alkylation, Protein	MolecularInitiatingEvent	38	Protein Alkylation leading to Liver Fibrosis	AOPwiki
Methimazole	60-56-0	277	Thyroid hormone synthesis, Decreased	KeyEvent	42	Inhibition of Thyroperoxidase and Subsequent Adverse Neurodevelopmental Outcomes in Mammals	AOPwiki
Methimazole	60-56-0	279	Thyroperoxidase, Inhibition	MolecularInitiatingEvent	42	Inhibition of Thyroperoxidase and Subsequent Adverse Neurodevelopmental Outcomes in Mammals	AOPwiki
Methimazole	60-56-0	280	Thyroxine (T4) in neuronal tissue, Decreased	KeyEvent	42	Inhibition of Thyroperoxidase and Subsequent Adverse Neurodevelopmental Outcomes in Mammals	AOPwiki
Methimazole	60-56-0	281	Thyroxine (T4) in serum, Decreased	KeyEvent	42	Inhibition of Thyroperoxidase and Subsequent Adverse Neurodevelopmental Outcomes in Mammals	AOPwiki
Methimazole	60-56-0	402	Cognitive Function, Decreased	AdverseOutcome	42	Inhibition of Thyroperoxidase and Subsequent Adverse Neurodevelopmental Outcomes in Mammals	AOPwiki
Methimazole	60-56-0	756	Hippocampal gene expression, Altered	KeyEvent	42	Inhibition of Thyroperoxidase and Subsequent Adverse Neurodevelopmental Outcomes in Mammals	AOPwiki
Methimazole	60-56-0	757	Hippocampal anatomy, Altered	KeyEvent	42	Inhibition of Thyroperoxidase and Subsequent Adverse Neurodevelopmental Outcomes in Mammals	AOPwiki
Methimazole	60-56-0	758	Hippocampal Physiology, Altered	KeyEvent	42	Inhibition of Thyroperoxidase and Subsequent Adverse Neurodevelopmental Outcomes in Mammals	AOPwiki
Propylthiouracil	51-52-5	277	Thyroid hormone synthesis, Decreased	KeyEvent	42	Inhibition of Thyroperoxidase and Subsequent Adverse Neurodevelopmental Outcomes in Mammals	AOPwiki
Propylthiouracil	51-52-5	279	Thyroperoxidase, Inhibition	MolecularInitiatingEvent	42	Inhibition of Thyroperoxidase and Subsequent Adverse Neurodevelopmental Outcomes in Mammals	AOPwiki
Propylthiouracil	51-52-5	280	Thyroxine (T4) in neuronal tissue, Decreased	KeyEvent	42	Inhibition of Thyroperoxidase and Subsequent Adverse Neurodevelopmental Outcomes in Mammals	AOPwiki
Propylthiouracil	51-52-5	281	Thyroxine (T4) in serum, Decreased	KeyEvent	42	Inhibition of Thyroperoxidase and Subsequent Adverse Neurodevelopmental Outcomes in Mammals	AOPwiki
Propylthiouracil	51-52-5	402	Cognitive Function, Decreased	AdverseOutcome	42	Inhibition of Thyroperoxidase and Subsequent Adverse Neurodevelopmental Outcomes in Mammals	AOPwiki
Propylthiouracil	51-52-5	757	Hippocampal anatomy, Altered	KeyEvent	42	Inhibition of Thyroperoxidase and Subsequent Adverse Neurodevelopmental Outcomes in Mammals	AOPwiki
Propylthiouracil	51-52-5	758	Hippocampal Physiology, Altered	KeyEvent	42	Inhibition of Thyroperoxidase and Subsequent Adverse Neurodevelopmental Outcomes in Mammals	AOPwiki
Chlorambucil	305-03-3	305	Inhibition, VegfR2	MolecularInitiatingEvent	43	Disruption of VEGFR Signaling Leading to Developmental Defects	Comptox
Oxytetracycline	79-57-2	305	Inhibition, VegfR2	MolecularInitiatingEvent	43	Disruption of VEGFR Signaling Leading to Developmental Defects	Comptox
Vatalanib	212141-54-3	305	Inhibition, VegfR2	MolecularInitiatingEvent	43	Disruption of VEGFR Signaling Leading to Developmental Defects	AOPwiki
(9Z,12R)-12-Hydroxyoctadec-9-enoic acid	141-22-0	468	Inhibition, PPAR alpha	MolecularInitiatingEvent	58	NR1I3 (CAR) suppression leading to hepatic steatosis	Comptox
1-Chloro-2,4-dinitrobenzene	97-00-7	167	Activation, LXR	MolecularInitiatingEvent	58	NR1I3 (CAR) suppression leading to hepatic steatosis	Comptox
2-Ethylhexyl 4-(dimethylamino)benzoate	21245-02-3	167	Activation, LXR	MolecularInitiatingEvent	58	NR1I3 (CAR) suppression leading to hepatic steatosis	Comptox
2-Ethylhexyl 4-(dimethylamino)benzoate	21245-02-3	468	Inhibition, PPAR alpha	MolecularInitiatingEvent	58	NR1I3 (CAR) suppression leading to hepatic steatosis	Comptox
2-Hydroxy-4-methoxybenzophenone	131-57-7	167	Activation, LXR	MolecularInitiatingEvent	58	NR1I3 (CAR) suppression leading to hepatic steatosis	Comptox
2-Hydroxy-4-methoxybenzophenone	131-57-7	468	Inhibition, PPAR alpha	MolecularInitiatingEvent	58	NR1I3 (CAR) suppression leading to hepatic steatosis	Comptox
Allantoin	97-59-6	468	Inhibition, PPAR alpha	MolecularInitiatingEvent	58	NR1I3 (CAR) suppression leading to hepatic steatosis	Comptox
all-trans-Retinoic acid	302-79-4	167	Activation, LXR	MolecularInitiatingEvent	58	NR1I3 (CAR) suppression leading to hepatic steatosis	Comptox
all-trans-Retinoic acid	302-79-4	468	Inhibition, PPAR alpha	MolecularInitiatingEvent	58	NR1I3 (CAR) suppression leading to hepatic steatosis	Comptox
Aspirin	50-78-2	167	Activation, LXR	MolecularInitiatingEvent	58	NR1I3 (CAR) suppression leading to hepatic steatosis	Comptox
Aspirin	50-78-2	468	Inhibition, PPAR alpha	MolecularInitiatingEvent	58	NR1I3 (CAR) suppression leading to hepatic steatosis	Comptox
Benzophenone	119-61-9	167	Activation, LXR	MolecularInitiatingEvent	58	NR1I3 (CAR) suppression leading to hepatic steatosis	Comptox
Betamethasone	378-44-9	167	Activation, LXR	MolecularInitiatingEvent	58	NR1I3 (CAR) suppression leading to hepatic steatosis	Comptox
Betamethasone	378-44-9	468	Inhibition, PPAR alpha	MolecularInitiatingEvent	58	NR1I3 (CAR) suppression leading to hepatic steatosis	Comptox
Bexarotene	153559-49-0	167	Activation, LXR	MolecularInitiatingEvent	58	NR1I3 (CAR) suppression leading to hepatic steatosis	Comptox
Bexarotene	153559-49-0	468	Inhibition, PPAR alpha	MolecularInitiatingEvent	58	NR1I3 (CAR) suppression leading to hepatic steatosis	Comptox
Bezafibrate	41859-67-0	468	Inhibition, PPAR alpha	MolecularInitiatingEvent	58	NR1I3 (CAR) suppression leading to hepatic steatosis	Comptox
Budesonide	51333-22-3	468	Inhibition, PPAR alpha	MolecularInitiatingEvent	58	NR1I3 (CAR) suppression leading to hepatic steatosis	Comptox
Celecoxib	169590-42-5	167	Activation, LXR	MolecularInitiatingEvent	58	NR1I3 (CAR) suppression leading to hepatic steatosis	Comptox
Ciprofibrate	52214-84-3	167	Activation, LXR	MolecularInitiatingEvent	58	NR1I3 (CAR) suppression leading to hepatic steatosis	Comptox
Ciprofibrate	52214-84-3	468	Inhibition, PPAR alpha	MolecularInitiatingEvent	58	NR1I3 (CAR) suppression leading to hepatic steatosis	Comptox
Clofibrate	637-07-0	468	Inhibition, PPAR alpha	MolecularInitiatingEvent	58	NR1I3 (CAR) suppression leading to hepatic steatosis	Comptox
Clotrimazole	23593-75-1	167	Activation, LXR	MolecularInitiatingEvent	58	NR1I3 (CAR) suppression leading to hepatic steatosis	Comptox
Clove leaf oil	8000-34-8	167	Activation, LXR	MolecularInitiatingEvent	58	NR1I3 (CAR) suppression leading to hepatic steatosis	Comptox
Clove leaf oil	8000-34-8	468	Inhibition, PPAR alpha	MolecularInitiatingEvent	58	NR1I3 (CAR) suppression leading to hepatic steatosis	Comptox
Decanoic acid	334-48-5	167	Activation, LXR	MolecularInitiatingEvent	58	NR1I3 (CAR) suppression leading to hepatic steatosis	Comptox
Decanoic acid	334-48-5	468	Inhibition, PPAR alpha	MolecularInitiatingEvent	58	NR1I3 (CAR) suppression leading to hepatic steatosis	Comptox
Diethylstilbestrol	56-53-1	167	Activation, LXR	MolecularInitiatingEvent	58	NR1I3 (CAR) suppression leading to hepatic steatosis	Comptox
Eugenol	97-53-0	468	Inhibition, PPAR alpha	MolecularInitiatingEvent	58	NR1I3 (CAR) suppression leading to hepatic steatosis	Comptox
Fenofibrate	49562-28-9	468	Inhibition, PPAR alpha	MolecularInitiatingEvent	58	NR1I3 (CAR) suppression leading to hepatic steatosis	Comptox
Flavone	525-82-6	468	Inhibition, PPAR alpha	MolecularInitiatingEvent	58	NR1I3 (CAR) suppression leading to hepatic steatosis	Comptox
Forskolin	66575-29-9	167	Activation, LXR	MolecularInitiatingEvent	58	NR1I3 (CAR) suppression leading to hepatic steatosis	Comptox
Forskolin	66575-29-9	468	Inhibition, PPAR alpha	MolecularInitiatingEvent	58	NR1I3 (CAR) suppression leading to hepatic steatosis	Comptox
Gemfibrozil	25812-30-0	468	Inhibition, PPAR alpha	MolecularInitiatingEvent	58	NR1I3 (CAR) suppression leading to hepatic steatosis	Comptox
Genistein	446-72-0	167	Activation, LXR	MolecularInitiatingEvent	58	NR1I3 (CAR) suppression leading to hepatic steatosis	Comptox
Hydrochlorothiazide	58-93-5	468	Inhibition, PPAR alpha	MolecularInitiatingEvent	58	NR1I3 (CAR) suppression leading to hepatic steatosis	Comptox
Hydroxyprogesterone caproate	630-56-8	167	Activation, LXR	MolecularInitiatingEvent	58	NR1I3 (CAR) suppression leading to hepatic steatosis	Comptox
Ibuprofen	15687-27-1	468	Inhibition, PPAR alpha	MolecularInitiatingEvent	58	NR1I3 (CAR) suppression leading to hepatic steatosis	Comptox
Levothyroxine	51-48-9	468	Inhibition, PPAR alpha	MolecularInitiatingEvent	58	NR1I3 (CAR) suppression leading to hepatic steatosis	Comptox
Lynestrenol	52-76-6	167	Activation, LXR	MolecularInitiatingEvent	58	NR1I3 (CAR) suppression leading to hepatic steatosis	Comptox
Mefenamic acid	61-68-7	468	Inhibition, PPAR alpha	MolecularInitiatingEvent	58	NR1I3 (CAR) suppression leading to hepatic steatosis	Comptox
Mifepristone	84371-65-3	468	Inhibition, PPAR alpha	MolecularInitiatingEvent	58	NR1I3 (CAR) suppression leading to hepatic steatosis	Comptox
Milrinone	78415-72-2	167	Activation, LXR	MolecularInitiatingEvent	58	NR1I3 (CAR) suppression leading to hepatic steatosis	Comptox
N,N-Dimethylformamide	68-12-2	468	Inhibition, PPAR alpha	MolecularInitiatingEvent	58	NR1I3 (CAR) suppression leading to hepatic steatosis	Comptox
Oxytetracycline	79-57-2	468	Inhibition, PPAR alpha	MolecularInitiatingEvent	58	NR1I3 (CAR) suppression leading to hepatic steatosis	Comptox
Phenol	108-95-2	167	Activation, LXR	MolecularInitiatingEvent	58	NR1I3 (CAR) suppression leading to hepatic steatosis	Comptox
Pimozide	2062-78-4	167	Activation, LXR	MolecularInitiatingEvent	58	NR1I3 (CAR) suppression leading to hepatic steatosis	Comptox
Primidone	125-33-7	167	Activation, LXR	MolecularInitiatingEvent	58	NR1I3 (CAR) suppression leading to hepatic steatosis	Comptox
Resorcinol	108-46-3	167	Activation, LXR	MolecularInitiatingEvent	58	NR1I3 (CAR) suppression leading to hepatic steatosis	Comptox
Roxithromycin	80214-83-1	167	Activation, LXR	MolecularInitiatingEvent	58	NR1I3 (CAR) suppression leading to hepatic steatosis	Comptox
Tamoxifen	10540-29-1	167	Activation, LXR	MolecularInitiatingEvent	58	NR1I3 (CAR) suppression leading to hepatic steatosis	Comptox
Testosterone propionate	57-85-2	167	Activation, LXR	MolecularInitiatingEvent	58	NR1I3 (CAR) suppression leading to hepatic steatosis	Comptox
Thimerosal	54-64-8	468	Inhibition, PPAR alpha	MolecularInitiatingEvent	58	NR1I3 (CAR) suppression leading to hepatic steatosis	Comptox
Tiratricol	51-24-1	468	Inhibition, PPAR alpha	MolecularInitiatingEvent	58	NR1I3 (CAR) suppression leading to hepatic steatosis	Comptox
Trilostane	13647-35-3	167	Activation, LXR	MolecularInitiatingEvent	58	NR1I3 (CAR) suppression leading to hepatic steatosis	Comptox
Troglitazone	97322-87-7	167	Activation, LXR	MolecularInitiatingEvent	58	NR1I3 (CAR) suppression leading to hepatic steatosis	Comptox
Troglitazone	97322-87-7	468	Inhibition, PPAR alpha	MolecularInitiatingEvent	58	NR1I3 (CAR) suppression leading to hepatic steatosis	Comptox
Tromethamine	77-86-1	167	Activation, LXR	MolecularInitiatingEvent	58	NR1I3 (CAR) suppression leading to hepatic steatosis	Comptox
Zenarestat	112733-06-9	468	Inhibition, PPAR alpha	MolecularInitiatingEvent	58	NR1I3 (CAR) suppression leading to hepatic steatosis	Comptox
Zileuton	111406-87-2	468	Inhibition, PPAR alpha	MolecularInitiatingEvent	58	NR1I3 (CAR) suppression leading to hepatic steatosis	Comptox
Fluconazole	86386-73-4	461	Suppression, HNF4alpha	MolecularInitiatingEvent	59	HNF4alpha suppression leading to hepatic steatosis	Comptox
17alpha-Ethinylestradiol	57-63-6	245	Activation, PXR/SXR	MolecularInitiatingEvent	60	NR1I2 (Pregnane X Receptor, PXR) activation leading to hepatic steatosis	Comptox
1-Phenyl-3-methyl-5-pyrazolone	89-25-8	245	Activation, PXR/SXR	MolecularInitiatingEvent	60	NR1I2 (Pregnane X Receptor, PXR) activation leading to hepatic steatosis	Comptox
2-Ethylhexyl 4-(dimethylamino)benzoate	21245-02-3	245	Activation, PXR/SXR	MolecularInitiatingEvent	60	NR1I2 (Pregnane X Receptor, PXR) activation leading to hepatic steatosis	Comptox
2-Hydroxy-4-methoxybenzophenone	131-57-7	245	Activation, PXR/SXR	MolecularInitiatingEvent	60	NR1I2 (Pregnane X Receptor, PXR) activation leading to hepatic steatosis	Comptox
4-Chlorophenol	106-48-9	245	Activation, PXR/SXR	MolecularInitiatingEvent	60	NR1I2 (Pregnane X Receptor, PXR) activation leading to hepatic steatosis	Comptox
4-Dimethylaminoantipyrine	58-15-1	245	Activation, PXR/SXR	MolecularInitiatingEvent	60	NR1I2 (Pregnane X Receptor, PXR) activation leading to hepatic steatosis	Comptox
4-Hydroxytamoxifen	68392-35-8	245	Activation, PXR/SXR	MolecularInitiatingEvent	60	NR1I2 (Pregnane X Receptor, PXR) activation leading to hepatic steatosis	Comptox
4-Oxopentanoic acid	123-76-2	245	Activation, PXR/SXR	MolecularInitiatingEvent	60	NR1I2 (Pregnane X Receptor, PXR) activation leading to hepatic steatosis	Comptox
5,6-Benzoflavone	6051-87-2	245	Activation, PXR/SXR	MolecularInitiatingEvent	60	NR1I2 (Pregnane X Receptor, PXR) activation leading to hepatic steatosis	Comptox
7-Ethyl-2-methyl-4-undecanolsulfate, sodium salt	139-88-8	245	Activation, PXR/SXR	MolecularInitiatingEvent	60	NR1I2 (Pregnane X Receptor, PXR) activation leading to hepatic steatosis	Comptox
Acetohexamide	968-81-0	245	Activation, PXR/SXR	MolecularInitiatingEvent	60	NR1I2 (Pregnane X Receptor, PXR) activation leading to hepatic steatosis	Comptox
all-trans-Retinoic acid	302-79-4	245	Activation, PXR/SXR	MolecularInitiatingEvent	60	NR1I2 (Pregnane X Receptor, PXR) activation leading to hepatic steatosis	Comptox
Anastrozole	120511-73-1	245	Activation, PXR/SXR	MolecularInitiatingEvent	60	NR1I2 (Pregnane X Receptor, PXR) activation leading to hepatic steatosis	Comptox
Aspirin	50-78-2	245	Activation, PXR/SXR	MolecularInitiatingEvent	60	NR1I2 (Pregnane X Receptor, PXR) activation leading to hepatic steatosis	Comptox
Benzoin	119-53-9	245	Activation, PXR/SXR	MolecularInitiatingEvent	60	NR1I2 (Pregnane X Receptor, PXR) activation leading to hepatic steatosis	Comptox
Benzophenone	119-61-9	245	Activation, PXR/SXR	MolecularInitiatingEvent	60	NR1I2 (Pregnane X Receptor, PXR) activation leading to hepatic steatosis	Comptox
Betamethasone	378-44-9	245	Activation, PXR/SXR	MolecularInitiatingEvent	60	NR1I2 (Pregnane X Receptor, PXR) activation leading to hepatic steatosis	Comptox
Bexarotene	153559-49-0	245	Activation, PXR/SXR	MolecularInitiatingEvent	60	NR1I2 (Pregnane X Receptor, PXR) activation leading to hepatic steatosis	Comptox
Bezafibrate	41859-67-0	245	Activation, PXR/SXR	MolecularInitiatingEvent	60	NR1I2 (Pregnane X Receptor, PXR) activation leading to hepatic steatosis	Comptox
Bicalutamide	90357-06-5	245	Activation, PXR/SXR	MolecularInitiatingEvent	60	NR1I2 (Pregnane X Receptor, PXR) activation leading to hepatic steatosis	Comptox
Budesonide	51333-22-3	245	Activation, PXR/SXR	MolecularInitiatingEvent	60	NR1I2 (Pregnane X Receptor, PXR) activation leading to hepatic steatosis	Comptox
Busulfan	55-98-1	245	Activation, PXR/SXR	MolecularInitiatingEvent	60	NR1I2 (Pregnane X Receptor, PXR) activation leading to hepatic steatosis	Comptox
Butanedioic acid	110-15-6	245	Activation, PXR/SXR	MolecularInitiatingEvent	60	NR1I2 (Pregnane X Receptor, PXR) activation leading to hepatic steatosis	Comptox
Carbamazepine	298-46-4	245	Activation, PXR/SXR	MolecularInitiatingEvent	60	NR1I2 (Pregnane X Receptor, PXR) activation leading to hepatic steatosis	Comptox
Carboxin	5234-68-4	245	Activation, PXR/SXR	MolecularInitiatingEvent	60	NR1I2 (Pregnane X Receptor, PXR) activation leading to hepatic steatosis	Comptox
Carbutamide	339-43-5	245	Activation, PXR/SXR	MolecularInitiatingEvent	60	NR1I2 (Pregnane X Receptor, PXR) activation leading to hepatic steatosis	Comptox
Celecoxib	169590-42-5	245	Activation, PXR/SXR	MolecularInitiatingEvent	60	NR1I2 (Pregnane X Receptor, PXR) activation leading to hepatic steatosis	Comptox
Chloramphenicol	56-75-7	245	Activation, PXR/SXR	MolecularInitiatingEvent	60	NR1I2 (Pregnane X Receptor, PXR) activation leading to hepatic steatosis	Comptox
Chlorotrianisene	569-57-3	245	Activation, PXR/SXR	MolecularInitiatingEvent	60	NR1I2 (Pregnane X Receptor, PXR) activation leading to hepatic steatosis	Comptox
Chlorpropamide	94-20-2	245	Activation, PXR/SXR	MolecularInitiatingEvent	60	NR1I2 (Pregnane X Receptor, PXR) activation leading to hepatic steatosis	Comptox
Ciprofibrate	52214-84-3	245	Activation, PXR/SXR	MolecularInitiatingEvent	60	NR1I2 (Pregnane X Receptor, PXR) activation leading to hepatic steatosis	Comptox
Clotrimazole	23593-75-1	245	Activation, PXR/SXR	MolecularInitiatingEvent	60	NR1I2 (Pregnane X Receptor, PXR) activation leading to hepatic steatosis	Comptox
Clove leaf oil	8000-34-8	245	Activation, PXR/SXR	MolecularInitiatingEvent	60	NR1I2 (Pregnane X Receptor, PXR) activation leading to hepatic steatosis	Comptox
Colchicine	64-86-8	245	Activation, PXR/SXR	MolecularInitiatingEvent	60	NR1I2 (Pregnane X Receptor, PXR) activation leading to hepatic steatosis	Comptox
Cyproterone acetate	427-51-0	245	Activation, PXR/SXR	MolecularInitiatingEvent	60	NR1I2 (Pregnane X Receptor, PXR) activation leading to hepatic steatosis	Comptox
Danazol	17230-88-5	245	Activation, PXR/SXR	MolecularInitiatingEvent	60	NR1I2 (Pregnane X Receptor, PXR) activation leading to hepatic steatosis	Comptox
Decanoic acid	334-48-5	245	Activation, PXR/SXR	MolecularInitiatingEvent	60	NR1I2 (Pregnane X Receptor, PXR) activation leading to hepatic steatosis	Comptox
Deflazacort	14484-47-0	245	Activation, PXR/SXR	MolecularInitiatingEvent	60	NR1I2 (Pregnane X Receptor, PXR) activation leading to hepatic steatosis	Comptox
Diethylstilbestrol	56-53-1	245	Activation, PXR/SXR	MolecularInitiatingEvent	60	NR1I2 (Pregnane X Receptor, PXR) activation leading to hepatic steatosis	Comptox
dl-Norgestrel	6533-00-2	245	Activation, PXR/SXR	MolecularInitiatingEvent	60	NR1I2 (Pregnane X Receptor, PXR) activation leading to hepatic steatosis	Comptox
Emodin	518-82-1	245	Activation, PXR/SXR	MolecularInitiatingEvent	60	NR1I2 (Pregnane X Receptor, PXR) activation leading to hepatic steatosis	Comptox
Estradiol cypionate	313-06-4	245	Activation, PXR/SXR	MolecularInitiatingEvent	60	NR1I2 (Pregnane X Receptor, PXR) activation leading to hepatic steatosis	Comptox
Estrone	53-16-7	245	Activation, PXR/SXR	MolecularInitiatingEvent	60	NR1I2 (Pregnane X Receptor, PXR) activation leading to hepatic steatosis	Comptox
Ethionamide	536-33-4	245	Activation, PXR/SXR	MolecularInitiatingEvent	60	NR1I2 (Pregnane X Receptor, PXR) activation leading to hepatic steatosis	Comptox
Eugenol	97-53-0	245	Activation, PXR/SXR	MolecularInitiatingEvent	60	NR1I2 (Pregnane X Receptor, PXR) activation leading to hepatic steatosis	Comptox
Farnesol	4602-84-0	245	Activation, PXR/SXR	MolecularInitiatingEvent	60	NR1I2 (Pregnane X Receptor, PXR) activation leading to hepatic steatosis	Comptox
Flavone	525-82-6	245	Activation, PXR/SXR	MolecularInitiatingEvent	60	NR1I2 (Pregnane X Receptor, PXR) activation leading to hepatic steatosis	Comptox
Flutamide	13311-84-7	245	Activation, PXR/SXR	MolecularInitiatingEvent	60	NR1I2 (Pregnane X Receptor, PXR) activation leading to hepatic steatosis	Comptox
Folic acid	59-30-3	245	Activation, PXR/SXR	MolecularInitiatingEvent	60	NR1I2 (Pregnane X Receptor, PXR) activation leading to hepatic steatosis	Comptox
Forskolin	66575-29-9	245	Activation, PXR/SXR	MolecularInitiatingEvent	60	NR1I2 (Pregnane X Receptor, PXR) activation leading to hepatic steatosis	Comptox
Fulvestrant	129453-61-8	245	Activation, PXR/SXR	MolecularInitiatingEvent	60	NR1I2 (Pregnane X Receptor, PXR) activation leading to hepatic steatosis	Comptox
Gemfibrozil	25812-30-0	245	Activation, PXR/SXR	MolecularInitiatingEvent	60	NR1I2 (Pregnane X Receptor, PXR) activation leading to hepatic steatosis	Comptox
Griseofulvin	126-07-8	245	Activation, PXR/SXR	MolecularInitiatingEvent	60	NR1I2 (Pregnane X Receptor, PXR) activation leading to hepatic steatosis	Comptox
Haloperidol	52-86-8	245	Activation, PXR/SXR	MolecularInitiatingEvent	60	NR1I2 (Pregnane X Receptor, PXR) activation leading to hepatic steatosis	Comptox
Hydrochlorothiazide	58-93-5	245	Activation, PXR/SXR	MolecularInitiatingEvent	60	NR1I2 (Pregnane X Receptor, PXR) activation leading to hepatic steatosis	Comptox
Hydroxyprogesterone caproate	630-56-8	245	Activation, PXR/SXR	MolecularInitiatingEvent	60	NR1I2 (Pregnane X Receptor, PXR) activation leading to hepatic steatosis	Comptox
Ifosfamide	3778-73-2	245	Activation, PXR/SXR	MolecularInitiatingEvent	60	NR1I2 (Pregnane X Receptor, PXR) activation leading to hepatic steatosis	Comptox
Ketoconazole	65277-42-1	245	Activation, PXR/SXR	MolecularInitiatingEvent	60	NR1I2 (Pregnane X Receptor, PXR) activation leading to hepatic steatosis	Comptox
Lactose	63-42-3	245	Activation, PXR/SXR	MolecularInitiatingEvent	60	NR1I2 (Pregnane X Receptor, PXR) activation leading to hepatic steatosis	Comptox
Lansoprazole	103577-45-3	245	Activation, PXR/SXR	MolecularInitiatingEvent	60	NR1I2 (Pregnane X Receptor, PXR) activation leading to hepatic steatosis	Comptox
L-Ascorbic acid	50-81-7	245	Activation, PXR/SXR	MolecularInitiatingEvent	60	NR1I2 (Pregnane X Receptor, PXR) activation leading to hepatic steatosis	Comptox
Levonorgestrel	797-63-7	245	Activation, PXR/SXR	MolecularInitiatingEvent	60	NR1I2 (Pregnane X Receptor, PXR) activation leading to hepatic steatosis	Comptox
Levothyroxine	51-48-9	245	Activation, PXR/SXR	MolecularInitiatingEvent	60	NR1I2 (Pregnane X Receptor, PXR) activation leading to hepatic steatosis	Comptox
Lindane	58-89-9	245	Activation, PXR/SXR	MolecularInitiatingEvent	60	NR1I2 (Pregnane X Receptor, PXR) activation leading to hepatic steatosis	Comptox
Linolenic acid	463-40-1	245	Activation, PXR/SXR	MolecularInitiatingEvent	60	NR1I2 (Pregnane X Receptor, PXR) activation leading to hepatic steatosis	Comptox
Loratadine	79794-75-5	245	Activation, PXR/SXR	MolecularInitiatingEvent	60	NR1I2 (Pregnane X Receptor, PXR) activation leading to hepatic steatosis	Comptox
Lovastatin	75330-75-5	245	Activation, PXR/SXR	MolecularInitiatingEvent	60	NR1I2 (Pregnane X Receptor, PXR) activation leading to hepatic steatosis	Comptox
Lynestrenol	52-76-6	245	Activation, PXR/SXR	MolecularInitiatingEvent	60	NR1I2 (Pregnane X Receptor, PXR) activation leading to hepatic steatosis	Comptox
Malathion	121-75-5	245	Activation, PXR/SXR	MolecularInitiatingEvent	60	NR1I2 (Pregnane X Receptor, PXR) activation leading to hepatic steatosis	Comptox
Maleic acid	110-16-7	245	Activation, PXR/SXR	MolecularInitiatingEvent	60	NR1I2 (Pregnane X Receptor, PXR) activation leading to hepatic steatosis	Comptox
Medroxyprogesterone acetate	71-58-9	245	Activation, PXR/SXR	MolecularInitiatingEvent	60	NR1I2 (Pregnane X Receptor, PXR) activation leading to hepatic steatosis	Comptox
Mefenamic acid	61-68-7	245	Activation, PXR/SXR	MolecularInitiatingEvent	60	NR1I2 (Pregnane X Receptor, PXR) activation leading to hepatic steatosis	Comptox
Melatonin	73-31-4	245	Activation, PXR/SXR	MolecularInitiatingEvent	60	NR1I2 (Pregnane X Receptor, PXR) activation leading to hepatic steatosis	Comptox
Melengestrol acetate	2919-66-6	245	Activation, PXR/SXR	MolecularInitiatingEvent	60	NR1I2 (Pregnane X Receptor, PXR) activation leading to hepatic steatosis	Comptox
meso-Hexestrol	84-16-2	245	Activation, PXR/SXR	MolecularInitiatingEvent	60	NR1I2 (Pregnane X Receptor, PXR) activation leading to hepatic steatosis	Comptox
Mestranol	72-33-3	245	Activation, PXR/SXR	MolecularInitiatingEvent	60	NR1I2 (Pregnane X Receptor, PXR) activation leading to hepatic steatosis	Comptox
Methylprednisolone	83-43-2	245	Activation, PXR/SXR	MolecularInitiatingEvent	60	NR1I2 (Pregnane X Receptor, PXR) activation leading to hepatic steatosis	Comptox
Metoprolol	51384-51-1	245	Activation, PXR/SXR	MolecularInitiatingEvent	60	NR1I2 (Pregnane X Receptor, PXR) activation leading to hepatic steatosis	Comptox
Metyrapone	54-36-4	245	Activation, PXR/SXR	MolecularInitiatingEvent	60	NR1I2 (Pregnane X Receptor, PXR) activation leading to hepatic steatosis	Comptox
Mifepristone	84371-65-3	245	Activation, PXR/SXR	MolecularInitiatingEvent	60	NR1I2 (Pregnane X Receptor, PXR) activation leading to hepatic steatosis	Comptox
Mizolastine	108612-45-9	245	Activation, PXR/SXR	MolecularInitiatingEvent	60	NR1I2 (Pregnane X Receptor, PXR) activation leading to hepatic steatosis	Comptox
Niacinamide	98-92-0	245	Activation, PXR/SXR	MolecularInitiatingEvent	60	NR1I2 (Pregnane X Receptor, PXR) activation leading to hepatic steatosis	Comptox
Nisoldipine	63675-72-9	245	Activation, PXR/SXR	MolecularInitiatingEvent	60	NR1I2 (Pregnane X Receptor, PXR) activation leading to hepatic steatosis	Comptox
Nomifensine	24526-64-5	245	Activation, PXR/SXR	MolecularInitiatingEvent	60	NR1I2 (Pregnane X Receptor, PXR) activation leading to hepatic steatosis	Comptox
Nonoxynol	26027-38-3	245	Activation, PXR/SXR	MolecularInitiatingEvent	60	NR1I2 (Pregnane X Receptor, PXR) activation leading to hepatic steatosis	Comptox
Oxytetracycline	79-57-2	245	Activation, PXR/SXR	MolecularInitiatingEvent	60	NR1I2 (Pregnane X Receptor, PXR) activation leading to hepatic steatosis	Comptox
Phenylacetic acid	103-82-2	245	Activation, PXR/SXR	MolecularInitiatingEvent	60	NR1I2 (Pregnane X Receptor, PXR) activation leading to hepatic steatosis	Comptox
Physostigmine	57-47-6	245	Activation, PXR/SXR	MolecularInitiatingEvent	60	NR1I2 (Pregnane X Receptor, PXR) activation leading to hepatic steatosis	Comptox
Pimozide	2062-78-4	245	Activation, PXR/SXR	MolecularInitiatingEvent	60	NR1I2 (Pregnane X Receptor, PXR) activation leading to hepatic steatosis	Comptox
Potassium nitrate	7757-79-1	245	Activation, PXR/SXR	MolecularInitiatingEvent	60	NR1I2 (Pregnane X Receptor, PXR) activation leading to hepatic steatosis	Comptox
Praziquantel	55268-74-1	245	Activation, PXR/SXR	MolecularInitiatingEvent	60	NR1I2 (Pregnane X Receptor, PXR) activation leading to hepatic steatosis	Comptox
Prednisolone	50-24-8	245	Activation, PXR/SXR	MolecularInitiatingEvent	60	NR1I2 (Pregnane X Receptor, PXR) activation leading to hepatic steatosis	Comptox
Prednisone	53-03-2	245	Activation, PXR/SXR	MolecularInitiatingEvent	60	NR1I2 (Pregnane X Receptor, PXR) activation leading to hepatic steatosis	Comptox
Probenecid	57-66-9	245	Activation, PXR/SXR	MolecularInitiatingEvent	60	NR1I2 (Pregnane X Receptor, PXR) activation leading to hepatic steatosis	Comptox
Progesterone	57-83-0	245	Activation, PXR/SXR	MolecularInitiatingEvent	60	NR1I2 (Pregnane X Receptor, PXR) activation leading to hepatic steatosis	Comptox
Propofol	2078-54-8	245	Activation, PXR/SXR	MolecularInitiatingEvent	60	NR1I2 (Pregnane X Receptor, PXR) activation leading to hepatic steatosis	Comptox
Propylthiouracil	51-52-5	245	Activation, PXR/SXR	MolecularInitiatingEvent	60	NR1I2 (Pregnane X Receptor, PXR) activation leading to hepatic steatosis	Comptox
Reserpine	50-55-5	245	Activation, PXR/SXR	MolecularInitiatingEvent	60	NR1I2 (Pregnane X Receptor, PXR) activation leading to hepatic steatosis	Comptox
Retinol	68-26-8	245	Activation, PXR/SXR	MolecularInitiatingEvent	60	NR1I2 (Pregnane X Receptor, PXR) activation leading to hepatic steatosis	Comptox
Rifampicin	13292-46-1	245	Activation, PXR/SXR	MolecularInitiatingEvent	60	NR1I2 (Pregnane X Receptor, PXR) activation leading to hepatic steatosis	Comptox
Simvastatin	79902-63-9	245	Activation, PXR/SXR	MolecularInitiatingEvent	60	NR1I2 (Pregnane X Receptor, PXR) activation leading to hepatic steatosis	Comptox
Spironolactone	52-01-7	245	Activation, PXR/SXR	MolecularInitiatingEvent	60	NR1I2 (Pregnane X Receptor, PXR) activation leading to hepatic steatosis	Comptox
Tamoxifen	10540-29-1	245	Activation, PXR/SXR	MolecularInitiatingEvent	60	NR1I2 (Pregnane X Receptor, PXR) activation leading to hepatic steatosis	Comptox
Tetracycline	60-54-8	245	Activation, PXR/SXR	MolecularInitiatingEvent	60	NR1I2 (Pregnane X Receptor, PXR) activation leading to hepatic steatosis	Comptox
Triamcinolone	124-94-7	245	Activation, PXR/SXR	MolecularInitiatingEvent	60	NR1I2 (Pregnane X Receptor, PXR) activation leading to hepatic steatosis	Comptox
Triamcinolone acetonide	76-25-5	245	Activation, PXR/SXR	MolecularInitiatingEvent	60	NR1I2 (Pregnane X Receptor, PXR) activation leading to hepatic steatosis	Comptox
Triclosan	3380-34-5	245	Activation, PXR/SXR	MolecularInitiatingEvent	60	NR1I2 (Pregnane X Receptor, PXR) activation leading to hepatic steatosis	Comptox
Trilostane	13647-35-3	245	Activation, PXR/SXR	MolecularInitiatingEvent	60	NR1I2 (Pregnane X Receptor, PXR) activation leading to hepatic steatosis	Comptox
Troglitazone	97322-87-7	245	Activation, PXR/SXR	MolecularInitiatingEvent	60	NR1I2 (Pregnane X Receptor, PXR) activation leading to hepatic steatosis	Comptox
Tromethamine	77-86-1	245	Activation, PXR/SXR	MolecularInitiatingEvent	60	NR1I2 (Pregnane X Receptor, PXR) activation leading to hepatic steatosis	Comptox
1-Chloro-2,4-dinitrobenzene	97-00-7	479	Activation, NR1H4	MolecularInitiatingEvent	61	NFE2L2/FXR activation leading to hepatic steatosis	Comptox
2-Ethylhexyl 4-(dimethylamino)benzoate	21245-02-3	479	Activation, NR1H4	MolecularInitiatingEvent	61	NFE2L2/FXR activation leading to hepatic steatosis	Comptox
2-Hydroxy-4-methoxybenzophenone	131-57-7	479	Activation, NR1H4	MolecularInitiatingEvent	61	NFE2L2/FXR activation leading to hepatic steatosis	Comptox
4-Androstene-3,17-dione	63-05-8	479	Activation, NR1H4	MolecularInitiatingEvent	61	NFE2L2/FXR activation leading to hepatic steatosis	Comptox
4-Chlorophenol	106-48-9	479	Activation, NR1H4	MolecularInitiatingEvent	61	NFE2L2/FXR activation leading to hepatic steatosis	Comptox
Adenine	73-24-5	479	Activation, NR1H4	MolecularInitiatingEvent	61	NFE2L2/FXR activation leading to hepatic steatosis	Comptox
all-trans-Retinoic acid	302-79-4	479	Activation, NR1H4	MolecularInitiatingEvent	61	NFE2L2/FXR activation leading to hepatic steatosis	Comptox
Aspirin	50-78-2	479	Activation, NR1H4	MolecularInitiatingEvent	61	NFE2L2/FXR activation leading to hepatic steatosis	Comptox
Bexarotene	153559-49-0	479	Activation, NR1H4	MolecularInitiatingEvent	61	NFE2L2/FXR activation leading to hepatic steatosis	Comptox
Carbamazepine	298-46-4	479	Activation, NR1H4	MolecularInitiatingEvent	61	NFE2L2/FXR activation leading to hepatic steatosis	Comptox
Clofibrate	637-07-0	479	Activation, NR1H4	MolecularInitiatingEvent	61	NFE2L2/FXR activation leading to hepatic steatosis	Comptox
Clove leaf oil	8000-34-8	479	Activation, NR1H4	MolecularInitiatingEvent	61	NFE2L2/FXR activation leading to hepatic steatosis	Comptox
Colchicine	64-86-8	479	Activation, NR1H4	MolecularInitiatingEvent	61	NFE2L2/FXR activation leading to hepatic steatosis	Comptox
Cyproterone acetate	427-51-0	479	Activation, NR1H4	MolecularInitiatingEvent	61	NFE2L2/FXR activation leading to hepatic steatosis	Comptox
Deflazacort	14484-47-0	479	Activation, NR1H4	MolecularInitiatingEvent	61	NFE2L2/FXR activation leading to hepatic steatosis	Comptox
Diethylstilbestrol	56-53-1	479	Activation, NR1H4	MolecularInitiatingEvent	61	NFE2L2/FXR activation leading to hepatic steatosis	Comptox
Fenofibrate	49562-28-9	479	Activation, NR1H4	MolecularInitiatingEvent	61	NFE2L2/FXR activation leading to hepatic steatosis	Comptox
Finasteride	98319-26-7	479	Activation, NR1H4	MolecularInitiatingEvent	61	NFE2L2/FXR activation leading to hepatic steatosis	Comptox
Forskolin	66575-29-9	479	Activation, NR1H4	MolecularInitiatingEvent	61	NFE2L2/FXR activation leading to hepatic steatosis	Comptox
Hydrochlorothiazide	58-93-5	479	Activation, NR1H4	MolecularInitiatingEvent	61	NFE2L2/FXR activation leading to hepatic steatosis	Comptox
Hydroxyprogesterone caproate	630-56-8	479	Activation, NR1H4	MolecularInitiatingEvent	61	NFE2L2/FXR activation leading to hepatic steatosis	Comptox
Ketoconazole	65277-42-1	479	Activation, NR1H4	MolecularInitiatingEvent	61	NFE2L2/FXR activation leading to hepatic steatosis	Comptox
Loratadine	79794-75-5	479	Activation, NR1H4	MolecularInitiatingEvent	61	NFE2L2/FXR activation leading to hepatic steatosis	Comptox
Lynestrenol	52-76-6	479	Activation, NR1H4	MolecularInitiatingEvent	61	NFE2L2/FXR activation leading to hepatic steatosis	Comptox
Mefenamic acid	61-68-7	479	Activation, NR1H4	MolecularInitiatingEvent	61	NFE2L2/FXR activation leading to hepatic steatosis	Comptox
meso-Hexestrol	84-16-2	479	Activation, NR1H4	MolecularInitiatingEvent	61	NFE2L2/FXR activation leading to hepatic steatosis	Comptox
Mifepristone	84371-65-3	479	Activation, NR1H4	MolecularInitiatingEvent	61	NFE2L2/FXR activation leading to hepatic steatosis	Comptox
Nisoldipine	63675-72-9	479	Activation, NR1H4	MolecularInitiatingEvent	61	NFE2L2/FXR activation leading to hepatic steatosis	Comptox
Oxytetracycline	79-57-2	479	Activation, NR1H4	MolecularInitiatingEvent	61	NFE2L2/FXR activation leading to hepatic steatosis	Comptox
Pimozide	2062-78-4	479	Activation, NR1H4	MolecularInitiatingEvent	61	NFE2L2/FXR activation leading to hepatic steatosis	Comptox
Progesterone	57-83-0	479	Activation, NR1H4	MolecularInitiatingEvent	61	NFE2L2/FXR activation leading to hepatic steatosis	Comptox
Thimerosal	54-64-8	479	Activation, NR1H4	MolecularInitiatingEvent	61	NFE2L2/FXR activation leading to hepatic steatosis	Comptox
Tolcapone	134308-13-7	479	Activation, NR1H4	MolecularInitiatingEvent	61	NFE2L2/FXR activation leading to hepatic steatosis	Comptox
Triclosan	3380-34-5	479	Activation, NR1H4	MolecularInitiatingEvent	61	NFE2L2/FXR activation leading to hepatic steatosis	Comptox
Valproic acid	99-66-1	479	Activation, NR1H4	MolecularInitiatingEvent	61	NFE2L2/FXR activation leading to hepatic steatosis	Comptox
17alpha-Ethinylestradiol	57-63-6	654	Decreased testosterone by the fetal Leydig cells, Activation by other glucocorticoid receptor agonists	MolecularInitiatingEvent	66	Modulation of Adult Leydig Cell Function Subsequent Glucocorticoid Activation in the Fetal Testis	Comptox
17alpha-Hydroxyprogesterone	68-96-2	654	Decreased testosterone by the fetal Leydig cells, Activation by other glucocorticoid receptor agonists	MolecularInitiatingEvent	66	Modulation of Adult Leydig Cell Function Subsequent Glucocorticoid Activation in the Fetal Testis	Comptox
17beta-Estradiol	50-28-2	654	Decreased testosterone by the fetal Leydig cells, Activation by other glucocorticoid receptor agonists	MolecularInitiatingEvent	66	Modulation of Adult Leydig Cell Function Subsequent Glucocorticoid Activation in the Fetal Testis	Comptox
17-Methyltestosterone	58-18-4	654	Decreased testosterone by the fetal Leydig cells, Activation by other glucocorticoid receptor agonists	MolecularInitiatingEvent	66	Modulation of Adult Leydig Cell Function Subsequent Glucocorticoid Activation in the Fetal Testis	Comptox
1-Phenyl-3-methyl-5-pyrazolone	89-25-8	654	Decreased testosterone by the fetal Leydig cells, Activation by other glucocorticoid receptor agonists	MolecularInitiatingEvent	66	Modulation of Adult Leydig Cell Function Subsequent Glucocorticoid Activation in the Fetal Testis	Comptox
2-Ethylhexyl 4-(dimethylamino)benzoate	21245-02-3	654	Decreased testosterone by the fetal Leydig cells, Activation by other glucocorticoid receptor agonists	MolecularInitiatingEvent	66	Modulation of Adult Leydig Cell Function Subsequent Glucocorticoid Activation in the Fetal Testis	Comptox
2-Hydroxy-4-methoxybenzophenone	131-57-7	654	Decreased testosterone by the fetal Leydig cells, Activation by other glucocorticoid receptor agonists	MolecularInitiatingEvent	66	Modulation of Adult Leydig Cell Function Subsequent Glucocorticoid Activation in the Fetal Testis	Comptox
3,5,3'-Triiodothyronine	6893-02-3	654	Decreased testosterone by the fetal Leydig cells, Activation by other glucocorticoid receptor agonists	MolecularInitiatingEvent	66	Modulation of Adult Leydig Cell Function Subsequent Glucocorticoid Activation in the Fetal Testis	Comptox
4-Androstene-3,17-dione	63-05-8	654	Decreased testosterone by the fetal Leydig cells, Activation by other glucocorticoid receptor agonists	MolecularInitiatingEvent	66	Modulation of Adult Leydig Cell Function Subsequent Glucocorticoid Activation in the Fetal Testis	Comptox
4-Hydroxytamoxifen	68392-35-8	654	Decreased testosterone by the fetal Leydig cells, Activation by other glucocorticoid receptor agonists	MolecularInitiatingEvent	66	Modulation of Adult Leydig Cell Function Subsequent Glucocorticoid Activation in the Fetal Testis	Comptox
5alpha-Dihydrotestosterone	521-18-6	654	Decreased testosterone by the fetal Leydig cells, Activation by other glucocorticoid receptor agonists	MolecularInitiatingEvent	66	Modulation of Adult Leydig Cell Function Subsequent Glucocorticoid Activation in the Fetal Testis	Comptox
5-Azacytidine	320-67-2	654	Decreased testosterone by the fetal Leydig cells, Activation by other glucocorticoid receptor agonists	MolecularInitiatingEvent	66	Modulation of Adult Leydig Cell Function Subsequent Glucocorticoid Activation in the Fetal Testis	Comptox
7-Ethyl-2-methyl-4-undecanolsulfate, sodium salt	139-88-8	654	Decreased testosterone by the fetal Leydig cells, Activation by other glucocorticoid receptor agonists	MolecularInitiatingEvent	66	Modulation of Adult Leydig Cell Function Subsequent Glucocorticoid Activation in the Fetal Testis	Comptox
Allantoin	97-59-6	654	Decreased testosterone by the fetal Leydig cells, Activation by other glucocorticoid receptor agonists	MolecularInitiatingEvent	66	Modulation of Adult Leydig Cell Function Subsequent Glucocorticoid Activation in the Fetal Testis	Comptox
all-trans-Retinoic acid	302-79-4	654	Decreased testosterone by the fetal Leydig cells, Activation by other glucocorticoid receptor agonists	MolecularInitiatingEvent	66	Modulation of Adult Leydig Cell Function Subsequent Glucocorticoid Activation in the Fetal Testis	Comptox
Ampicillin	69-53-4	654	Decreased testosterone by the fetal Leydig cells, Activation by other glucocorticoid receptor agonists	MolecularInitiatingEvent	66	Modulation of Adult Leydig Cell Function Subsequent Glucocorticoid Activation in the Fetal Testis	Comptox
Amrinone	60719-84-8	654	Decreased testosterone by the fetal Leydig cells, Activation by other glucocorticoid receptor agonists	MolecularInitiatingEvent	66	Modulation of Adult Leydig Cell Function Subsequent Glucocorticoid Activation in the Fetal Testis	Comptox
Anthralin	1143-38-0	654	Decreased testosterone by the fetal Leydig cells, Activation by other glucocorticoid receptor agonists	MolecularInitiatingEvent	66	Modulation of Adult Leydig Cell Function Subsequent Glucocorticoid Activation in the Fetal Testis	Comptox
Betamethasone	378-44-9	654	Decreased testosterone by the fetal Leydig cells, Activation by other glucocorticoid receptor agonists	MolecularInitiatingEvent	66	Modulation of Adult Leydig Cell Function Subsequent Glucocorticoid Activation in the Fetal Testis	Comptox
Betamethasone 21-phosphate disodium	151-73-5	654	Decreased testosterone by the fetal Leydig cells, Activation by other glucocorticoid receptor agonists	MolecularInitiatingEvent	66	Modulation of Adult Leydig Cell Function Subsequent Glucocorticoid Activation in the Fetal Testis	Comptox
Bicalutamide	90357-06-5	654	Decreased testosterone by the fetal Leydig cells, Activation by other glucocorticoid receptor agonists	MolecularInitiatingEvent	66	Modulation of Adult Leydig Cell Function Subsequent Glucocorticoid Activation in the Fetal Testis	Comptox
Budesonide	51333-22-3	654	Decreased testosterone by the fetal Leydig cells, Activation by other glucocorticoid receptor agonists	MolecularInitiatingEvent	66	Modulation of Adult Leydig Cell Function Subsequent Glucocorticoid Activation in the Fetal Testis	Comptox
Clotrimazole	23593-75-1	654	Decreased testosterone by the fetal Leydig cells, Activation by other glucocorticoid receptor agonists	MolecularInitiatingEvent	66	Modulation of Adult Leydig Cell Function Subsequent Glucocorticoid Activation in the Fetal Testis	Comptox
Clove leaf oil	8000-34-8	654	Decreased testosterone by the fetal Leydig cells, Activation by other glucocorticoid receptor agonists	MolecularInitiatingEvent	66	Modulation of Adult Leydig Cell Function Subsequent Glucocorticoid Activation in the Fetal Testis	Comptox
Corticosterone	50-22-6	654	Decreased testosterone by the fetal Leydig cells, Activation by other glucocorticoid receptor agonists	MolecularInitiatingEvent	66	Modulation of Adult Leydig Cell Function Subsequent Glucocorticoid Activation in the Fetal Testis	Comptox
Cortisone	53-06-5	654	Decreased testosterone by the fetal Leydig cells, Activation by other glucocorticoid receptor agonists	MolecularInitiatingEvent	66	Modulation of Adult Leydig Cell Function Subsequent Glucocorticoid Activation in the Fetal Testis	Comptox
Cyproterone acetate	427-51-0	654	Decreased testosterone by the fetal Leydig cells, Activation by other glucocorticoid receptor agonists	MolecularInitiatingEvent	66	Modulation of Adult Leydig Cell Function Subsequent Glucocorticoid Activation in the Fetal Testis	Comptox
Danazol	17230-88-5	654	Decreased testosterone by the fetal Leydig cells, Activation by other glucocorticoid receptor agonists	MolecularInitiatingEvent	66	Modulation of Adult Leydig Cell Function Subsequent Glucocorticoid Activation in the Fetal Testis	Comptox
Dapsone	80-08-0	654	Decreased testosterone by the fetal Leydig cells, Activation by other glucocorticoid receptor agonists	MolecularInitiatingEvent	66	Modulation of Adult Leydig Cell Function Subsequent Glucocorticoid Activation in the Fetal Testis	Comptox
Deflazacort	14484-47-0	654	Decreased testosterone by the fetal Leydig cells, Activation by other glucocorticoid receptor agonists	MolecularInitiatingEvent	66	Modulation of Adult Leydig Cell Function Subsequent Glucocorticoid Activation in the Fetal Testis	Comptox
Dexamethasone	50-02-2	654	Decreased testosterone by the fetal Leydig cells, Activation by other glucocorticoid receptor agonists	MolecularInitiatingEvent	66	Modulation of Adult Leydig Cell Function Subsequent Glucocorticoid Activation in the Fetal Testis	Comptox
Dexamethasone sodium phosphate	2392-39-4	654	Decreased testosterone by the fetal Leydig cells, Activation by other glucocorticoid receptor agonists	MolecularInitiatingEvent	66	Modulation of Adult Leydig Cell Function Subsequent Glucocorticoid Activation in the Fetal Testis	Comptox
Diethylstilbestrol	56-53-1	654	Decreased testosterone by the fetal Leydig cells, Activation by other glucocorticoid receptor agonists	MolecularInitiatingEvent	66	Modulation of Adult Leydig Cell Function Subsequent Glucocorticoid Activation in the Fetal Testis	Comptox
dl-Norgestrel	6533-00-2	654	Decreased testosterone by the fetal Leydig cells, Activation by other glucocorticoid receptor agonists	MolecularInitiatingEvent	66	Modulation of Adult Leydig Cell Function Subsequent Glucocorticoid Activation in the Fetal Testis	Comptox
Equilin	474-86-2	654	Decreased testosterone by the fetal Leydig cells, Activation by other glucocorticoid receptor agonists	MolecularInitiatingEvent	66	Modulation of Adult Leydig Cell Function Subsequent Glucocorticoid Activation in the Fetal Testis	Comptox
Estradiol cypionate	313-06-4	654	Decreased testosterone by the fetal Leydig cells, Activation by other glucocorticoid receptor agonists	MolecularInitiatingEvent	66	Modulation of Adult Leydig Cell Function Subsequent Glucocorticoid Activation in the Fetal Testis	Comptox
Estrone	53-16-7	654	Decreased testosterone by the fetal Leydig cells, Activation by other glucocorticoid receptor agonists	MolecularInitiatingEvent	66	Modulation of Adult Leydig Cell Function Subsequent Glucocorticoid Activation in the Fetal Testis	Comptox
Eugenol	97-53-0	654	Decreased testosterone by the fetal Leydig cells, Activation by other glucocorticoid receptor agonists	MolecularInitiatingEvent	66	Modulation of Adult Leydig Cell Function Subsequent Glucocorticoid Activation in the Fetal Testis	Comptox
Finasteride	98319-26-7	654	Decreased testosterone by the fetal Leydig cells, Activation by other glucocorticoid receptor agonists	MolecularInitiatingEvent	66	Modulation of Adult Leydig Cell Function Subsequent Glucocorticoid Activation in the Fetal Testis	Comptox
Fluocinolone acetonide	67-73-2	654	Decreased testosterone by the fetal Leydig cells, Activation by other glucocorticoid receptor agonists	MolecularInitiatingEvent	66	Modulation of Adult Leydig Cell Function Subsequent Glucocorticoid Activation in the Fetal Testis	Comptox
Fluorometholone	426-13-1	654	Decreased testosterone by the fetal Leydig cells, Activation by other glucocorticoid receptor agonists	MolecularInitiatingEvent	66	Modulation of Adult Leydig Cell Function Subsequent Glucocorticoid Activation in the Fetal Testis	Comptox
Flurandrenolide	1524-88-5	654	Decreased testosterone by the fetal Leydig cells, Activation by other glucocorticoid receptor agonists	MolecularInitiatingEvent	66	Modulation of Adult Leydig Cell Function Subsequent Glucocorticoid Activation in the Fetal Testis	Comptox
Forskolin	66575-29-9	654	Decreased testosterone by the fetal Leydig cells, Activation by other glucocorticoid receptor agonists	MolecularInitiatingEvent	66	Modulation of Adult Leydig Cell Function Subsequent Glucocorticoid Activation in the Fetal Testis	Comptox
Fulvestrant	129453-61-8	654	Decreased testosterone by the fetal Leydig cells, Activation by other glucocorticoid receptor agonists	MolecularInitiatingEvent	66	Modulation of Adult Leydig Cell Function Subsequent Glucocorticoid Activation in the Fetal Testis	Comptox
Genistein	446-72-0	654	Decreased testosterone by the fetal Leydig cells, Activation by other glucocorticoid receptor agonists	MolecularInitiatingEvent	66	Modulation of Adult Leydig Cell Function Subsequent Glucocorticoid Activation in the Fetal Testis	Comptox
Glycerol	56-81-5	654	Decreased testosterone by the fetal Leydig cells, Activation by other glucocorticoid receptor agonists	MolecularInitiatingEvent	66	Modulation of Adult Leydig Cell Function Subsequent Glucocorticoid Activation in the Fetal Testis	Comptox
Haloperidol	52-86-8	654	Decreased testosterone by the fetal Leydig cells, Activation by other glucocorticoid receptor agonists	MolecularInitiatingEvent	66	Modulation of Adult Leydig Cell Function Subsequent Glucocorticoid Activation in the Fetal Testis	Comptox
Hydroquinone	123-31-9	654	Decreased testosterone by the fetal Leydig cells, Activation by other glucocorticoid receptor agonists	MolecularInitiatingEvent	66	Modulation of Adult Leydig Cell Function Subsequent Glucocorticoid Activation in the Fetal Testis	Comptox
Hydroxyprogesterone caproate	630-56-8	654	Decreased testosterone by the fetal Leydig cells, Activation by other glucocorticoid receptor agonists	MolecularInitiatingEvent	66	Modulation of Adult Leydig Cell Function Subsequent Glucocorticoid Activation in the Fetal Testis	Comptox
Ketoconazole	65277-42-1	654	Decreased testosterone by the fetal Leydig cells, Activation by other glucocorticoid receptor agonists	MolecularInitiatingEvent	66	Modulation of Adult Leydig Cell Function Subsequent Glucocorticoid Activation in the Fetal Testis	Comptox
Letrozole	112809-51-5	654	Decreased testosterone by the fetal Leydig cells, Activation by other glucocorticoid receptor agonists	MolecularInitiatingEvent	66	Modulation of Adult Leydig Cell Function Subsequent Glucocorticoid Activation in the Fetal Testis	Comptox
Levonorgestrel	797-63-7	654	Decreased testosterone by the fetal Leydig cells, Activation by other glucocorticoid receptor agonists	MolecularInitiatingEvent	66	Modulation of Adult Leydig Cell Function Subsequent Glucocorticoid Activation in the Fetal Testis	Comptox
Levothyroxine	51-48-9	654	Decreased testosterone by the fetal Leydig cells, Activation by other glucocorticoid receptor agonists	MolecularInitiatingEvent	66	Modulation of Adult Leydig Cell Function Subsequent Glucocorticoid Activation in the Fetal Testis	Comptox
Lovastatin	75330-75-5	654	Decreased testosterone by the fetal Leydig cells, Activation by other glucocorticoid receptor agonists	MolecularInitiatingEvent	66	Modulation of Adult Leydig Cell Function Subsequent Glucocorticoid Activation in the Fetal Testis	Comptox
Lynestrenol	52-76-6	654	Decreased testosterone by the fetal Leydig cells, Activation by other glucocorticoid receptor agonists	MolecularInitiatingEvent	66	Modulation of Adult Leydig Cell Function Subsequent Glucocorticoid Activation in the Fetal Testis	Comptox
Medroxyprogesterone acetate	71-58-9	654	Decreased testosterone by the fetal Leydig cells, Activation by other glucocorticoid receptor agonists	MolecularInitiatingEvent	66	Modulation of Adult Leydig Cell Function Subsequent Glucocorticoid Activation in the Fetal Testis	Comptox
Mefenamic acid	61-68-7	654	Decreased testosterone by the fetal Leydig cells, Activation by other glucocorticoid receptor agonists	MolecularInitiatingEvent	66	Modulation of Adult Leydig Cell Function Subsequent Glucocorticoid Activation in the Fetal Testis	Comptox
Megestrol acetate	595-33-5	654	Decreased testosterone by the fetal Leydig cells, Activation by other glucocorticoid receptor agonists	MolecularInitiatingEvent	66	Modulation of Adult Leydig Cell Function Subsequent Glucocorticoid Activation in the Fetal Testis	Comptox
Melatonin	73-31-4	654	Decreased testosterone by the fetal Leydig cells, Activation by other glucocorticoid receptor agonists	MolecularInitiatingEvent	66	Modulation of Adult Leydig Cell Function Subsequent Glucocorticoid Activation in the Fetal Testis	Comptox
Melengestrol acetate	2919-66-6	654	Decreased testosterone by the fetal Leydig cells, Activation by other glucocorticoid receptor agonists	MolecularInitiatingEvent	66	Modulation of Adult Leydig Cell Function Subsequent Glucocorticoid Activation in the Fetal Testis	Comptox
meso-Hexestrol	84-16-2	654	Decreased testosterone by the fetal Leydig cells, Activation by other glucocorticoid receptor agonists	MolecularInitiatingEvent	66	Modulation of Adult Leydig Cell Function Subsequent Glucocorticoid Activation in the Fetal Testis	Comptox
Methylprednisolone	83-43-2	654	Decreased testosterone by the fetal Leydig cells, Activation by other glucocorticoid receptor agonists	MolecularInitiatingEvent	66	Modulation of Adult Leydig Cell Function Subsequent Glucocorticoid Activation in the Fetal Testis	Comptox
Metoprolol	51384-51-1	654	Decreased testosterone by the fetal Leydig cells, Activation by other glucocorticoid receptor agonists	MolecularInitiatingEvent	66	Modulation of Adult Leydig Cell Function Subsequent Glucocorticoid Activation in the Fetal Testis	Comptox
Metyrapone	54-36-4	654	Decreased testosterone by the fetal Leydig cells, Activation by other glucocorticoid receptor agonists	MolecularInitiatingEvent	66	Modulation of Adult Leydig Cell Function Subsequent Glucocorticoid Activation in the Fetal Testis	Comptox
Mifepristone	84371-65-3	654	Decreased testosterone by the fetal Leydig cells, Activation by other glucocorticoid receptor agonists	MolecularInitiatingEvent	66	Modulation of Adult Leydig Cell Function Subsequent Glucocorticoid Activation in the Fetal Testis	Comptox
Norethindrone	68-22-4	654	Decreased testosterone by the fetal Leydig cells, Activation by other glucocorticoid receptor agonists	MolecularInitiatingEvent	66	Modulation of Adult Leydig Cell Function Subsequent Glucocorticoid Activation in the Fetal Testis	Comptox
Oxytetracycline	79-57-2	654	Decreased testosterone by the fetal Leydig cells, Activation by other glucocorticoid receptor agonists	MolecularInitiatingEvent	66	Modulation of Adult Leydig Cell Function Subsequent Glucocorticoid Activation in the Fetal Testis	Comptox
Prednisolone	50-24-8	654	Decreased testosterone by the fetal Leydig cells, Activation by other glucocorticoid receptor agonists	MolecularInitiatingEvent	66	Modulation of Adult Leydig Cell Function Subsequent Glucocorticoid Activation in the Fetal Testis	Comptox
Prednisone	53-03-2	654	Decreased testosterone by the fetal Leydig cells, Activation by other glucocorticoid receptor agonists	MolecularInitiatingEvent	66	Modulation of Adult Leydig Cell Function Subsequent Glucocorticoid Activation in the Fetal Testis	Comptox
Progesterone	57-83-0	654	Decreased testosterone by the fetal Leydig cells, Activation by other glucocorticoid receptor agonists	MolecularInitiatingEvent	66	Modulation of Adult Leydig Cell Function Subsequent Glucocorticoid Activation in the Fetal Testis	Comptox
Resorcinol	108-46-3	654	Decreased testosterone by the fetal Leydig cells, Activation by other glucocorticoid receptor agonists	MolecularInitiatingEvent	66	Modulation of Adult Leydig Cell Function Subsequent Glucocorticoid Activation in the Fetal Testis	Comptox
Simvastatin	79902-63-9	654	Decreased testosterone by the fetal Leydig cells, Activation by other glucocorticoid receptor agonists	MolecularInitiatingEvent	66	Modulation of Adult Leydig Cell Function Subsequent Glucocorticoid Activation in the Fetal Testis	Comptox
Spironolactone	52-01-7	654	Decreased testosterone by the fetal Leydig cells, Activation by other glucocorticoid receptor agonists	MolecularInitiatingEvent	66	Modulation of Adult Leydig Cell Function Subsequent Glucocorticoid Activation in the Fetal Testis	Comptox
Tamoxifen	10540-29-1	654	Decreased testosterone by the fetal Leydig cells, Activation by other glucocorticoid receptor agonists	MolecularInitiatingEvent	66	Modulation of Adult Leydig Cell Function Subsequent Glucocorticoid Activation in the Fetal Testis	Comptox
Testosterone propionate	57-85-2	654	Decreased testosterone by the fetal Leydig cells, Activation by other glucocorticoid receptor agonists	MolecularInitiatingEvent	66	Modulation of Adult Leydig Cell Function Subsequent Glucocorticoid Activation in the Fetal Testis	Comptox
Tetracycline	60-54-8	654	Decreased testosterone by the fetal Leydig cells, Activation by other glucocorticoid receptor agonists	MolecularInitiatingEvent	66	Modulation of Adult Leydig Cell Function Subsequent Glucocorticoid Activation in the Fetal Testis	Comptox
Tiratricol	51-24-1	654	Decreased testosterone by the fetal Leydig cells, Activation by other glucocorticoid receptor agonists	MolecularInitiatingEvent	66	Modulation of Adult Leydig Cell Function Subsequent Glucocorticoid Activation in the Fetal Testis	Comptox
Triamcinolone	124-94-7	654	Decreased testosterone by the fetal Leydig cells, Activation by other glucocorticoid receptor agonists	MolecularInitiatingEvent	66	Modulation of Adult Leydig Cell Function Subsequent Glucocorticoid Activation in the Fetal Testis	Comptox
Triamcinolone acetonide	76-25-5	654	Decreased testosterone by the fetal Leydig cells, Activation by other glucocorticoid receptor agonists	MolecularInitiatingEvent	66	Modulation of Adult Leydig Cell Function Subsequent Glucocorticoid Activation in the Fetal Testis	Comptox
Trilostane	13647-35-3	654	Decreased testosterone by the fetal Leydig cells, Activation by other glucocorticoid receptor agonists	MolecularInitiatingEvent	66	Modulation of Adult Leydig Cell Function Subsequent Glucocorticoid Activation in the Fetal Testis	Comptox
Zileuton	111406-87-2	654	Decreased testosterone by the fetal Leydig cells, Activation by other glucocorticoid receptor agonists	MolecularInitiatingEvent	66	Modulation of Adult Leydig Cell Function Subsequent Glucocorticoid Activation in the Fetal Testis	Comptox
Anthralin	1143-38-0	79	Inhibition, Cyclooxygenase activity	MolecularInitiatingEvent	103	Cyclooxygenase inhibition leading to reproductive dysfunction via interference with spindle assembly checkpoint	Comptox
Celecoxib	169590-42-5	79	Inhibition, Cyclooxygenase activity	MolecularInitiatingEvent	103	Cyclooxygenase inhibition leading to reproductive dysfunction via interference with spindle assembly checkpoint	Comptox
Clofibrate	637-07-0	79	Inhibition, Cyclooxygenase activity	MolecularInitiatingEvent	103	Cyclooxygenase inhibition leading to reproductive dysfunction via interference with spindle assembly checkpoint	Comptox
Eugenol	97-53-0	79	Inhibition, Cyclooxygenase activity	MolecularInitiatingEvent	103	Cyclooxygenase inhibition leading to reproductive dysfunction via interference with spindle assembly checkpoint	Comptox
Tetracycline	60-54-8	79	Inhibition, Cyclooxygenase activity	MolecularInitiatingEvent	103	Cyclooxygenase inhibition leading to reproductive dysfunction via interference with spindle assembly checkpoint	Comptox
Tolazamide	1156-19-0	697	impaired, ion channels	MolecularInitiatingEvent	104	Altered ion channel activity leading impaired heart function	Comptox
Colchicine	64-86-8	718	Binding, Tubulin	MolecularInitiatingEvent	106	Chemical binding to tubulin in oocytes leading to aneuploid offspring	AOPwiki
Colchicine	64-86-8	720	Disruption, Microtubule dynamics	KeyEvent	106	Chemical binding to tubulin in oocytes leading to aneuploid offspring	AOPwiki
Colchicine	64-86-8	721	Disorganization, Spindle	KeyEvent	106	Chemical binding to tubulin in oocytes leading to aneuploid offspring	AOPwiki
Colchicine	64-86-8	723	Altered, Chromosome number	KeyEvent	106	Chemical binding to tubulin in oocytes leading to aneuploid offspring	AOPwiki
Colchicine	64-86-8	728	Increase, Aneuploid offspring	AdverseOutcome	106	Chemical binding to tubulin in oocytes leading to aneuploid offspring	AOPwiki
2-Ethylhexyl 4-(dimethylamino)benzoate	21245-02-3	715	Activation, Constitutive androstane receptor	MolecularInitiatingEvent	107	Constitutive androstane receptor activation leading to hepatocellular adenomas and carcinomas in the mouse and the rat	Comptox
2-Hydroxy-4-methoxybenzophenone	131-57-7	715	Activation, Constitutive androstane receptor	MolecularInitiatingEvent	107	Constitutive androstane receptor activation leading to hepatocellular adenomas and carcinomas in the mouse and the rat	Comptox
3'-Azido-3'-deoxythymidine	30516-87-1	715	Activation, Constitutive androstane receptor	MolecularInitiatingEvent	107	Constitutive androstane receptor activation leading to hepatocellular adenomas and carcinomas in the mouse and the rat	Comptox
all-trans-Retinoic acid	302-79-4	715	Activation, Constitutive androstane receptor	MolecularInitiatingEvent	107	Constitutive androstane receptor activation leading to hepatocellular adenomas and carcinomas in the mouse and the rat	Comptox
Benzoin	119-53-9	715	Activation, Constitutive androstane receptor	MolecularInitiatingEvent	107	Constitutive androstane receptor activation leading to hepatocellular adenomas and carcinomas in the mouse and the rat	Comptox
Bexarotene	153559-49-0	715	Activation, Constitutive androstane receptor	MolecularInitiatingEvent	107	Constitutive androstane receptor activation leading to hepatocellular adenomas and carcinomas in the mouse and the rat	Comptox
Carboxin	5234-68-4	715	Activation, Constitutive androstane receptor	MolecularInitiatingEvent	107	Constitutive androstane receptor activation leading to hepatocellular adenomas and carcinomas in the mouse and the rat	Comptox
Cladribine	4291-63-8	715	Activation, Constitutive androstane receptor	MolecularInitiatingEvent	107	Constitutive androstane receptor activation leading to hepatocellular adenomas and carcinomas in the mouse and the rat	Comptox
Clotrimazole	23593-75-1	715	Activation, Constitutive androstane receptor	MolecularInitiatingEvent	107	Constitutive androstane receptor activation leading to hepatocellular adenomas and carcinomas in the mouse and the rat	Comptox
Colchicine	64-86-8	715	Activation, Constitutive androstane receptor	MolecularInitiatingEvent	107	Constitutive androstane receptor activation leading to hepatocellular adenomas and carcinomas in the mouse and the rat	Comptox
Cytarabine	147-94-4	715	Activation, Constitutive androstane receptor	MolecularInitiatingEvent	107	Constitutive androstane receptor activation leading to hepatocellular adenomas and carcinomas in the mouse and the rat	Comptox
Danazol	17230-88-5	715	Activation, Constitutive androstane receptor	MolecularInitiatingEvent	107	Constitutive androstane receptor activation leading to hepatocellular adenomas and carcinomas in the mouse and the rat	Comptox
Diethylstilbestrol	56-53-1	715	Activation, Constitutive androstane receptor	MolecularInitiatingEvent	107	Constitutive androstane receptor activation leading to hepatocellular adenomas and carcinomas in the mouse and the rat	Comptox
Etoposide	33419-42-0	715	Activation, Constitutive androstane receptor	MolecularInitiatingEvent	107	Constitutive androstane receptor activation leading to hepatocellular adenomas and carcinomas in the mouse and the rat	Comptox
Febuxostat	144060-53-7	715	Activation, Constitutive androstane receptor	MolecularInitiatingEvent	107	Constitutive androstane receptor activation leading to hepatocellular adenomas and carcinomas in the mouse and the rat	Comptox
Forskolin	66575-29-9	715	Activation, Constitutive androstane receptor	MolecularInitiatingEvent	107	Constitutive androstane receptor activation leading to hepatocellular adenomas and carcinomas in the mouse and the rat	Comptox
Fumagillin	23110-15-8	715	Activation, Constitutive androstane receptor	MolecularInitiatingEvent	107	Constitutive androstane receptor activation leading to hepatocellular adenomas and carcinomas in the mouse and the rat	Comptox
Leflunomide	75706-12-6	715	Activation, Constitutive androstane receptor	MolecularInitiatingEvent	107	Constitutive androstane receptor activation leading to hepatocellular adenomas and carcinomas in the mouse and the rat	Comptox
Levothyroxine	51-48-9	715	Activation, Constitutive androstane receptor	MolecularInitiatingEvent	107	Constitutive androstane receptor activation leading to hepatocellular adenomas and carcinomas in the mouse and the rat	Comptox
Lindane	58-89-9	715	Activation, Constitutive androstane receptor	MolecularInitiatingEvent	107	Constitutive androstane receptor activation leading to hepatocellular adenomas and carcinomas in the mouse and the rat	Comptox
Loratadine	79794-75-5	715	Activation, Constitutive androstane receptor	MolecularInitiatingEvent	107	Constitutive androstane receptor activation leading to hepatocellular adenomas and carcinomas in the mouse and the rat	Comptox
Lovastatin	75330-75-5	715	Activation, Constitutive androstane receptor	MolecularInitiatingEvent	107	Constitutive androstane receptor activation leading to hepatocellular adenomas and carcinomas in the mouse and the rat	Comptox
meso-Hexestrol	84-16-2	715	Activation, Constitutive androstane receptor	MolecularInitiatingEvent	107	Constitutive androstane receptor activation leading to hepatocellular adenomas and carcinomas in the mouse and the rat	Comptox
Mifepristone	84371-65-3	715	Activation, Constitutive androstane receptor	MolecularInitiatingEvent	107	Constitutive androstane receptor activation leading to hepatocellular adenomas and carcinomas in the mouse and the rat	Comptox
o-(Chloroacetylcarbamoyl)fumagillol	129298-91-5	715	Activation, Constitutive androstane receptor	MolecularInitiatingEvent	107	Constitutive androstane receptor activation leading to hepatocellular adenomas and carcinomas in the mouse and the rat	Comptox
Permethrin	52645-53-1	715	Activation, Constitutive androstane receptor	MolecularInitiatingEvent	107	Constitutive androstane receptor activation leading to hepatocellular adenomas and carcinomas in the mouse and the rat	Comptox
Phenobarbital	50-06-6	715	Activation, Constitutive androstane receptor	MolecularInitiatingEvent	107	Constitutive androstane receptor activation leading to hepatocellular adenomas and carcinomas in the mouse and the rat	AOPwiki
Phenobarbital	50-06-6	716	Increase, cell proliferation (hepatocytes)	KeyEvent	107	Constitutive androstane receptor activation leading to hepatocellular adenomas and carcinomas in the mouse and the rat	AOPwiki
Phenobarbital	50-06-6	1214	Altered gene expression specific to CAR activation, Hepatocytes	KeyEvent	107	Constitutive androstane receptor activation leading to hepatocellular adenomas and carcinomas in the mouse and the rat	AOPwiki
Pimozide	2062-78-4	715	Activation, Constitutive androstane receptor	MolecularInitiatingEvent	107	Constitutive androstane receptor activation leading to hepatocellular adenomas and carcinomas in the mouse and the rat	Comptox
Pyrimethamine	58-14-0	715	Activation, Constitutive androstane receptor	MolecularInitiatingEvent	107	Constitutive androstane receptor activation leading to hepatocellular adenomas and carcinomas in the mouse and the rat	Comptox
Triclosan	3380-34-5	715	Activation, Constitutive androstane receptor	MolecularInitiatingEvent	107	Constitutive androstane receptor activation leading to hepatocellular adenomas and carcinomas in the mouse and the rat	Comptox
Amoxapine	14028-44-5	804	Inhibition, HMG-CoA reductase	MolecularInitiatingEvent	124	HMG-CoA reductase inhibition leading to decreased fertility	Comptox
Astemizole	68844-77-9	804	Inhibition, HMG-CoA reductase	MolecularInitiatingEvent	124	HMG-CoA reductase inhibition leading to decreased fertility	Comptox
Betamethasone	378-44-9	804	Inhibition, HMG-CoA reductase	MolecularInitiatingEvent	124	HMG-CoA reductase inhibition leading to decreased fertility	Comptox
Clotrimazole	23593-75-1	804	Inhibition, HMG-CoA reductase	MolecularInitiatingEvent	124	HMG-CoA reductase inhibition leading to decreased fertility	Comptox
Decanoic acid	334-48-5	804	Inhibition, HMG-CoA reductase	MolecularInitiatingEvent	124	HMG-CoA reductase inhibition leading to decreased fertility	Comptox
Fluvastatin	93957-54-1	804	Inhibition, HMG-CoA reductase	MolecularInitiatingEvent	124	HMG-CoA reductase inhibition leading to decreased fertility	Comptox
Haloperidol	52-86-8	804	Inhibition, HMG-CoA reductase	MolecularInitiatingEvent	124	HMG-CoA reductase inhibition leading to decreased fertility	Comptox
Ketoconazole	65277-42-1	804	Inhibition, HMG-CoA reductase	MolecularInitiatingEvent	124	HMG-CoA reductase inhibition leading to decreased fertility	Comptox
Levothyroxine	51-48-9	804	Inhibition, HMG-CoA reductase	MolecularInitiatingEvent	124	HMG-CoA reductase inhibition leading to decreased fertility	Comptox
Lovastatin	75330-75-5	804	Inhibition, HMG-CoA reductase	MolecularInitiatingEvent	124	HMG-CoA reductase inhibition leading to decreased fertility	Comptox
Pimozide	2062-78-4	804	Inhibition, HMG-CoA reductase	MolecularInitiatingEvent	124	HMG-CoA reductase inhibition leading to decreased fertility	Comptox
Reserpine	50-55-5	804	Inhibition, HMG-CoA reductase	MolecularInitiatingEvent	124	HMG-CoA reductase inhibition leading to decreased fertility	Comptox
Simvastatin	79902-63-9	804	Inhibition, HMG-CoA reductase	MolecularInitiatingEvent	124	HMG-CoA reductase inhibition leading to decreased fertility	Comptox
Theophylline	58-55-9	804	Inhibition, HMG-CoA reductase	MolecularInitiatingEvent	124	HMG-CoA reductase inhibition leading to decreased fertility	Comptox
Trilostane	13647-35-3	804	Inhibition, HMG-CoA reductase	MolecularInitiatingEvent	124	HMG-CoA reductase inhibition leading to decreased fertility	Comptox
Troglitazone	97322-87-7	804	Inhibition, HMG-CoA reductase	MolecularInitiatingEvent	124	HMG-CoA reductase inhibition leading to decreased fertility	Comptox
Zenarestat	112733-06-9	804	Inhibition, HMG-CoA reductase	MolecularInitiatingEvent	124	HMG-CoA reductase inhibition leading to decreased fertility	Comptox
Haloperidol	52-86-8	849	Inhibition, Antgonism of NE receptor	MolecularInitiatingEvent	126	Alpha-noradrenergic antagonism leads to reduced fecundity via delayed ovulation	Comptox
Artesunate	88495-63-0	1539	Endocytotic lysosomal uptake	MolecularInitiatingEvent	144	Endocytic lysosomal uptake leading to liver fibrosis	AOPwiki
Ciprofloxacin	85721-33-1	1539	Endocytotic lysosomal uptake	MolecularInitiatingEvent	144	Endocytic lysosomal uptake leading to liver fibrosis	AOPwiki
Norfloxacin	70458-96-7	1539	Endocytotic lysosomal uptake	MolecularInitiatingEvent	144	Endocytic lysosomal uptake leading to liver fibrosis	AOPwiki
1-Phenyl-3-methyl-5-pyrazolone	89-25-8	18	Activation, AhR	MolecularInitiatingEvent	150	Aryl hydrocarbon receptor activation leading to early life stage mortality, via reduced VEGF	Comptox
2-Hydroxy-4-methoxybenzophenone	131-57-7	18	Activation, AhR	MolecularInitiatingEvent	150	Aryl hydrocarbon receptor activation leading to early life stage mortality, via reduced VEGF	Comptox
3,5,3'-Triiodothyronine	6893-02-3	18	Activation, AhR	MolecularInitiatingEvent	150	Aryl hydrocarbon receptor activation leading to early life stage mortality, via reduced VEGF	Comptox
4-Dimethylaminoantipyrine	58-15-1	18	Activation, AhR	MolecularInitiatingEvent	150	Aryl hydrocarbon receptor activation leading to early life stage mortality, via reduced VEGF	Comptox
5,6-Benzoflavone	6051-87-2	18	Activation, AhR	MolecularInitiatingEvent	150	Aryl hydrocarbon receptor activation leading to early life stage mortality, via reduced VEGF	Comptox
Acetohexamide	968-81-0	18	Activation, AhR	MolecularInitiatingEvent	150	Aryl hydrocarbon receptor activation leading to early life stage mortality, via reduced VEGF	Comptox
Anthralin	1143-38-0	18	Activation, AhR	MolecularInitiatingEvent	150	Aryl hydrocarbon receptor activation leading to early life stage mortality, via reduced VEGF	Comptox
Betamethasone	378-44-9	18	Activation, AhR	MolecularInitiatingEvent	150	Aryl hydrocarbon receptor activation leading to early life stage mortality, via reduced VEGF	Comptox
Busulfan	55-98-1	18	Activation, AhR	MolecularInitiatingEvent	150	Aryl hydrocarbon receptor activation leading to early life stage mortality, via reduced VEGF	Comptox
Carboxin	5234-68-4	18	Activation, AhR	MolecularInitiatingEvent	150	Aryl hydrocarbon receptor activation leading to early life stage mortality, via reduced VEGF	Comptox
Clotrimazole	23593-75-1	18	Activation, AhR	MolecularInitiatingEvent	150	Aryl hydrocarbon receptor activation leading to early life stage mortality, via reduced VEGF	Comptox
Clove leaf oil	8000-34-8	18	Activation, AhR	MolecularInitiatingEvent	150	Aryl hydrocarbon receptor activation leading to early life stage mortality, via reduced VEGF	Comptox
Dimethyl sulfoxide	67-68-5	18	Activation, AhR	MolecularInitiatingEvent	150	Aryl hydrocarbon receptor activation leading to early life stage mortality, via reduced VEGF	Comptox
d-Tryptophan	153-94-6	18	Activation, AhR	MolecularInitiatingEvent	150	Aryl hydrocarbon receptor activation leading to early life stage mortality, via reduced VEGF	Comptox
Emodin	518-82-1	18	Activation, AhR	MolecularInitiatingEvent	150	Aryl hydrocarbon receptor activation leading to early life stage mortality, via reduced VEGF	Comptox
Flavone	525-82-6	18	Activation, AhR	MolecularInitiatingEvent	150	Aryl hydrocarbon receptor activation leading to early life stage mortality, via reduced VEGF	Comptox
Hydroxyurea	127-07-1	18	Activation, AhR	MolecularInitiatingEvent	150	Aryl hydrocarbon receptor activation leading to early life stage mortality, via reduced VEGF	Comptox
Kaempferol	520-18-3	18	Activation, AhR	MolecularInitiatingEvent	150	Aryl hydrocarbon receptor activation leading to early life stage mortality, via reduced VEGF	Comptox
Ketoconazole	65277-42-1	18	Activation, AhR	MolecularInitiatingEvent	150	Aryl hydrocarbon receptor activation leading to early life stage mortality, via reduced VEGF	Comptox
Lansoprazole	103577-45-3	18	Activation, AhR	MolecularInitiatingEvent	150	Aryl hydrocarbon receptor activation leading to early life stage mortality, via reduced VEGF	Comptox
Leflunomide	75706-12-6	18	Activation, AhR	MolecularInitiatingEvent	150	Aryl hydrocarbon receptor activation leading to early life stage mortality, via reduced VEGF	Comptox
Levothyroxine	51-48-9	18	Activation, AhR	MolecularInitiatingEvent	150	Aryl hydrocarbon receptor activation leading to early life stage mortality, via reduced VEGF	Comptox
l-Tryptophan	73-22-3	18	Activation, AhR	MolecularInitiatingEvent	150	Aryl hydrocarbon receptor activation leading to early life stage mortality, via reduced VEGF	Comptox
Menadione	58-27-5	18	Activation, AhR	MolecularInitiatingEvent	150	Aryl hydrocarbon receptor activation leading to early life stage mortality, via reduced VEGF	Comptox
Methyl glyoxal	78-98-8	18	Activation, AhR	MolecularInitiatingEvent	150	Aryl hydrocarbon receptor activation leading to early life stage mortality, via reduced VEGF	Comptox
Mifepristone	84371-65-3	18	Activation, AhR	MolecularInitiatingEvent	150	Aryl hydrocarbon receptor activation leading to early life stage mortality, via reduced VEGF	Comptox
myo-Inositol	87-89-8	18	Activation, AhR	MolecularInitiatingEvent	150	Aryl hydrocarbon receptor activation leading to early life stage mortality, via reduced VEGF	Comptox
Niacinamide	98-92-0	18	Activation, AhR	MolecularInitiatingEvent	150	Aryl hydrocarbon receptor activation leading to early life stage mortality, via reduced VEGF	Comptox
Nisoldipine	63675-72-9	18	Activation, AhR	MolecularInitiatingEvent	150	Aryl hydrocarbon receptor activation leading to early life stage mortality, via reduced VEGF	Comptox
Oxytetracycline	79-57-2	18	Activation, AhR	MolecularInitiatingEvent	150	Aryl hydrocarbon receptor activation leading to early life stage mortality, via reduced VEGF	Comptox
Propyl gallate	121-79-9	18	Activation, AhR	MolecularInitiatingEvent	150	Aryl hydrocarbon receptor activation leading to early life stage mortality, via reduced VEGF	Comptox
Propylthiouracil	51-52-5	18	Activation, AhR	MolecularInitiatingEvent	150	Aryl hydrocarbon receptor activation leading to early life stage mortality, via reduced VEGF	Comptox
p-Synephrine	94-07-5	18	Activation, AhR	MolecularInitiatingEvent	150	Aryl hydrocarbon receptor activation leading to early life stage mortality, via reduced VEGF	Comptox
Thiabendazole	148-79-8	18	Activation, AhR	MolecularInitiatingEvent	150	Aryl hydrocarbon receptor activation leading to early life stage mortality, via reduced VEGF	Comptox
Zileuton	111406-87-2	18	Activation, AhR	MolecularInitiatingEvent	150	Aryl hydrocarbon receptor activation leading to early life stage mortality, via reduced VEGF	Comptox
Meclofenamic acid	644-62-2	957	Binding, Transthyretin in serum	MolecularInitiatingEvent	152	Interference with thyroid serum binding protein transthyretin and subsequent adverse human neurodevelopmental toxicity	AOPwiki
4-Androstene-3,17-dione	63-05-8	964	Inhibition of Aromatase Enzyme, Chemical exposure during critical window of estrous cycle b	MolecularInitiatingEvent	153	Aromatase Inhibition leading to Ovulation Inhibition and Decreased Fertility in Female Rats	Comptox
4-Hexylresorcinol	136-77-6	964	Inhibition of Aromatase Enzyme, Chemical exposure during critical window of estrous cycle b	MolecularInitiatingEvent	153	Aromatase Inhibition leading to Ovulation Inhibition and Decreased Fertility in Female Rats	Comptox
4-Hydroxyandrostenedione	566-48-3	964	Inhibition of Aromatase Enzyme, Chemical exposure during critical window of estrous cycle b	MolecularInitiatingEvent	153	Aromatase Inhibition leading to Ovulation Inhibition and Decreased Fertility in Female Rats	Comptox
4-Hydroxytamoxifen	68392-35-8	964	Inhibition of Aromatase Enzyme, Chemical exposure during critical window of estrous cycle b	MolecularInitiatingEvent	153	Aromatase Inhibition leading to Ovulation Inhibition and Decreased Fertility in Female Rats	Comptox
6-Thioguanine	154-42-7	964	Inhibition of Aromatase Enzyme, Chemical exposure during critical window of estrous cycle b	MolecularInitiatingEvent	153	Aromatase Inhibition leading to Ovulation Inhibition and Decreased Fertility in Female Rats	Comptox
9-cis Retinoic acid	5300-03-8	964	Inhibition of Aromatase Enzyme, Chemical exposure during critical window of estrous cycle b	MolecularInitiatingEvent	153	Aromatase Inhibition leading to Ovulation Inhibition and Decreased Fertility in Female Rats	Comptox
all-trans-Retinoic acid	302-79-4	964	Inhibition of Aromatase Enzyme, Chemical exposure during critical window of estrous cycle b	MolecularInitiatingEvent	153	Aromatase Inhibition leading to Ovulation Inhibition and Decreased Fertility in Female Rats	Comptox
Aminoglutethimide	125-84-8	964	Inhibition of Aromatase Enzyme, Chemical exposure during critical window of estrous cycle b	MolecularInitiatingEvent	153	Aromatase Inhibition leading to Ovulation Inhibition and Decreased Fertility in Female Rats	Comptox
Anastrozole	120511-73-1	964	Inhibition of Aromatase Enzyme, Chemical exposure during critical window of estrous cycle b	MolecularInitiatingEvent	153	Aromatase Inhibition leading to Ovulation Inhibition and Decreased Fertility in Female Rats	Comptox
Clotrimazole	23593-75-1	964	Inhibition of Aromatase Enzyme, Chemical exposure during critical window of estrous cycle b	MolecularInitiatingEvent	153	Aromatase Inhibition leading to Ovulation Inhibition and Decreased Fertility in Female Rats	Comptox
Diethylstilbestrol	56-53-1	964	Inhibition of Aromatase Enzyme, Chemical exposure during critical window of estrous cycle b	MolecularInitiatingEvent	153	Aromatase Inhibition leading to Ovulation Inhibition and Decreased Fertility in Female Rats	Comptox
Dimethyl sulfoxide	67-68-5	964	Inhibition of Aromatase Enzyme, Chemical exposure during critical window of estrous cycle b	MolecularInitiatingEvent	153	Aromatase Inhibition leading to Ovulation Inhibition and Decreased Fertility in Female Rats	Comptox
Forskolin	66575-29-9	964	Inhibition of Aromatase Enzyme, Chemical exposure during critical window of estrous cycle b	MolecularInitiatingEvent	153	Aromatase Inhibition leading to Ovulation Inhibition and Decreased Fertility in Female Rats	Comptox
Fulvestrant	129453-61-8	964	Inhibition of Aromatase Enzyme, Chemical exposure during critical window of estrous cycle b	MolecularInitiatingEvent	153	Aromatase Inhibition leading to Ovulation Inhibition and Decreased Fertility in Female Rats	Comptox
Gemfibrozil	25812-30-0	964	Inhibition of Aromatase Enzyme, Chemical exposure during critical window of estrous cycle b	MolecularInitiatingEvent	153	Aromatase Inhibition leading to Ovulation Inhibition and Decreased Fertility in Female Rats	Comptox
Letrozole	112809-51-5	964	Inhibition of Aromatase Enzyme, Chemical exposure during critical window of estrous cycle b	MolecularInitiatingEvent	153	Aromatase Inhibition leading to Ovulation Inhibition and Decreased Fertility in Female Rats	Comptox,AOPwiki
Malathion	121-75-5	964	Inhibition of Aromatase Enzyme, Chemical exposure during critical window of estrous cycle b	MolecularInitiatingEvent	153	Aromatase Inhibition leading to Ovulation Inhibition and Decreased Fertility in Female Rats	Comptox
meso-Hexestrol	84-16-2	964	Inhibition of Aromatase Enzyme, Chemical exposure during critical window of estrous cycle b	MolecularInitiatingEvent	153	Aromatase Inhibition leading to Ovulation Inhibition and Decreased Fertility in Female Rats	Comptox
Retinol	68-26-8	964	Inhibition of Aromatase Enzyme, Chemical exposure during critical window of estrous cycle b	MolecularInitiatingEvent	153	Aromatase Inhibition leading to Ovulation Inhibition and Decreased Fertility in Female Rats	Comptox
Tamoxifen	10540-29-1	964	Inhibition of Aromatase Enzyme, Chemical exposure during critical window of estrous cycle b	MolecularInitiatingEvent	153	Aromatase Inhibition leading to Ovulation Inhibition and Decreased Fertility in Female Rats	Comptox
Kaempferol	520-18-3	980	Inhibition, Calcineurin Activity	MolecularInitiatingEvent	154	Inhibition of Calcineurin Activity Leading to Impaired T-Cell Dependent Antibody Response	AOPwiki
Tacrolimus	104987-11-3	979	Interference, nuclear localization of NFAT	KeyEvent	154	Inhibition of Calcineurin Activity Leading to Impaired T-Cell Dependent Antibody Response	AOPwiki
Tacrolimus	104987-11-3	981	Reduction, NFAT/AP-1 complex formation	KeyEvent	154	Inhibition of Calcineurin Activity Leading to Impaired T-Cell Dependent Antibody Response	AOPwiki
Tacrolimus	104987-11-3	984	Impairment, T-cell dependent antibody response	AdverseOutcome	154	Inhibition of Calcineurin Activity Leading to Impaired T-Cell Dependent Antibody Response	AOPwiki
Tacrolimus	104987-11-3	1202	Suppression, IL-2 and IL-4 production	KeyEvent	154	Inhibition of Calcineurin Activity Leading to Impaired T-Cell Dependent Antibody Response	AOPwiki
Propylthiouracil	51-52-5	1009	Inhibition, Deiodinase 1	MolecularInitiatingEvent	157	Deiodinase 1 inhibition leading to increased mortality via reduced posterior swim bladder inflation	AOPwiki
Propylthiouracil	51-52-5	1009	Inhibition, Deiodinase 1	MolecularInitiatingEvent	158	Deiodinase 1 inhibition leading to increased mortality via reduced anterior swim bladder inflation	AOPwiki
Methimazole	60-56-0	277	Thyroid hormone synthesis, Decreased	KeyEvent	159	Thyroperoxidase inhibition leading to increased mortality via reduced anterior swim bladder inflation	AOPwiki
Methimazole	60-56-0	279	Thyroperoxidase, Inhibition	MolecularInitiatingEvent	159	Thyroperoxidase inhibition leading to increased mortality via reduced anterior swim bladder inflation	AOPwiki
Methimazole	60-56-0	281	Thyroxine (T4) in serum, Decreased	KeyEvent	159	Thyroperoxidase inhibition leading to increased mortality via reduced anterior swim bladder inflation	AOPwiki
Propylthiouracil	51-52-5	277	Thyroid hormone synthesis, Decreased	KeyEvent	159	Thyroperoxidase inhibition leading to increased mortality via reduced anterior swim bladder inflation	AOPwiki
Propylthiouracil	51-52-5	279	Thyroperoxidase, Inhibition	MolecularInitiatingEvent	159	Thyroperoxidase inhibition leading to increased mortality via reduced anterior swim bladder inflation	AOPwiki
Propylthiouracil	51-52-5	281	Thyroxine (T4) in serum, Decreased	KeyEvent	159	Thyroperoxidase inhibition leading to increased mortality via reduced anterior swim bladder inflation	AOPwiki
Phenobarbital	50-06-6	1020	Increased, induction of UDPGT's in liver	KeyEvent	162	Enhanced hepatic clearance of thyroid hormones leading to thyroid follicular cell adenomas and carcinomas in the rat and mouse	AOPwiki
1,8-Cineol	470-82-6	1028	Activation of specific nuclear receptors, PPAR-gamma activation	MolecularInitiatingEvent	163	PPARgamma activation leading to sarcomas in rats, mice, and hamsters	Comptox
1-Phenyl-3-methyl-5-pyrazolone	89-25-8	1028	Activation of specific nuclear receptors, PPAR-gamma activation	MolecularInitiatingEvent	163	PPARgamma activation leading to sarcomas in rats, mice, and hamsters	Comptox
2-Ethylhexyl 4-(dimethylamino)benzoate	21245-02-3	1028	Activation of specific nuclear receptors, PPAR-gamma activation	MolecularInitiatingEvent	163	PPARgamma activation leading to sarcomas in rats, mice, and hamsters	Comptox
2-Hydroxy-4-methoxybenzophenone	131-57-7	1028	Activation of specific nuclear receptors, PPAR-gamma activation	MolecularInitiatingEvent	163	PPARgamma activation leading to sarcomas in rats, mice, and hamsters	Comptox
5,6-Benzoflavone	6051-87-2	1028	Activation of specific nuclear receptors, PPAR-gamma activation	MolecularInitiatingEvent	163	PPARgamma activation leading to sarcomas in rats, mice, and hamsters	Comptox
7-Ethyl-2-methyl-4-undecanolsulfate, sodium salt	139-88-8	1028	Activation of specific nuclear receptors, PPAR-gamma activation	MolecularInitiatingEvent	163	PPARgamma activation leading to sarcomas in rats, mice, and hamsters	Comptox
9-cis Retinoic acid	5300-03-8	1028	Activation of specific nuclear receptors, PPAR-gamma activation	MolecularInitiatingEvent	163	PPARgamma activation leading to sarcomas in rats, mice, and hamsters	Comptox
Acetohexamide	968-81-0	1028	Activation of specific nuclear receptors, PPAR-gamma activation	MolecularInitiatingEvent	163	PPARgamma activation leading to sarcomas in rats, mice, and hamsters	Comptox
all-trans-Retinoic acid	302-79-4	1028	Activation of specific nuclear receptors, PPAR-gamma activation	MolecularInitiatingEvent	163	PPARgamma activation leading to sarcomas in rats, mice, and hamsters	Comptox
Aspirin	50-78-2	1028	Activation of specific nuclear receptors, PPAR-gamma activation	MolecularInitiatingEvent	163	PPARgamma activation leading to sarcomas in rats, mice, and hamsters	Comptox
Betamethasone	378-44-9	1028	Activation of specific nuclear receptors, PPAR-gamma activation	MolecularInitiatingEvent	163	PPARgamma activation leading to sarcomas in rats, mice, and hamsters	Comptox
Bezafibrate	41859-67-0	1028	Activation of specific nuclear receptors, PPAR-gamma activation	MolecularInitiatingEvent	163	PPARgamma activation leading to sarcomas in rats, mice, and hamsters	Comptox
Candesartan cilexetil	145040-37-5	1028	Activation of specific nuclear receptors, PPAR-gamma activation	MolecularInitiatingEvent	163	PPARgamma activation leading to sarcomas in rats, mice, and hamsters	Comptox
Ciprofibrate	52214-84-3	1028	Activation of specific nuclear receptors, PPAR-gamma activation	MolecularInitiatingEvent	163	PPARgamma activation leading to sarcomas in rats, mice, and hamsters	Comptox
Clotrimazole	23593-75-1	1028	Activation of specific nuclear receptors, PPAR-gamma activation	MolecularInitiatingEvent	163	PPARgamma activation leading to sarcomas in rats, mice, and hamsters	Comptox
Clove leaf oil	8000-34-8	1028	Activation of specific nuclear receptors, PPAR-gamma activation	MolecularInitiatingEvent	163	PPARgamma activation leading to sarcomas in rats, mice, and hamsters	Comptox
Decanoic acid	334-48-5	1028	Activation of specific nuclear receptors, PPAR-gamma activation	MolecularInitiatingEvent	163	PPARgamma activation leading to sarcomas in rats, mice, and hamsters	Comptox
Deflazacort	14484-47-0	1028	Activation of specific nuclear receptors, PPAR-gamma activation	MolecularInitiatingEvent	163	PPARgamma activation leading to sarcomas in rats, mice, and hamsters	Comptox
Eugenol	97-53-0	1028	Activation of specific nuclear receptors, PPAR-gamma activation	MolecularInitiatingEvent	163	PPARgamma activation leading to sarcomas in rats, mice, and hamsters	Comptox
Flavone	525-82-6	1028	Activation of specific nuclear receptors, PPAR-gamma activation	MolecularInitiatingEvent	163	PPARgamma activation leading to sarcomas in rats, mice, and hamsters	Comptox
Flufenamic acid	530-78-9	1028	Activation of specific nuclear receptors, PPAR-gamma activation	MolecularInitiatingEvent	163	PPARgamma activation leading to sarcomas in rats, mice, and hamsters	Comptox
Forskolin	66575-29-9	1028	Activation of specific nuclear receptors, PPAR-gamma activation	MolecularInitiatingEvent	163	PPARgamma activation leading to sarcomas in rats, mice, and hamsters	Comptox
Furosemide	54-31-9	1028	Activation of specific nuclear receptors, PPAR-gamma activation	MolecularInitiatingEvent	163	PPARgamma activation leading to sarcomas in rats, mice, and hamsters	Comptox
Gemfibrozil	25812-30-0	1028	Activation of specific nuclear receptors, PPAR-gamma activation	MolecularInitiatingEvent	163	PPARgamma activation leading to sarcomas in rats, mice, and hamsters	Comptox
Glybenclamide	10238-21-8	1028	Activation of specific nuclear receptors, PPAR-gamma activation	MolecularInitiatingEvent	163	PPARgamma activation leading to sarcomas in rats, mice, and hamsters	Comptox
Ibuprofen	15687-27-1	1028	Activation of specific nuclear receptors, PPAR-gamma activation	MolecularInitiatingEvent	163	PPARgamma activation leading to sarcomas in rats, mice, and hamsters	Comptox
Indomethacin	53-86-1	1028	Activation of specific nuclear receptors, PPAR-gamma activation	MolecularInitiatingEvent	163	PPARgamma activation leading to sarcomas in rats, mice, and hamsters	Comptox
Kaempferol	520-18-3	1028	Activation of specific nuclear receptors, PPAR-gamma activation	MolecularInitiatingEvent	163	PPARgamma activation leading to sarcomas in rats, mice, and hamsters	Comptox
Levothyroxine	51-48-9	1028	Activation of specific nuclear receptors, PPAR-gamma activation	MolecularInitiatingEvent	163	PPARgamma activation leading to sarcomas in rats, mice, and hamsters	Comptox
Linolenic acid	463-40-1	1028	Activation of specific nuclear receptors, PPAR-gamma activation	MolecularInitiatingEvent	163	PPARgamma activation leading to sarcomas in rats, mice, and hamsters	Comptox
Loratadine	79794-75-5	1028	Activation of specific nuclear receptors, PPAR-gamma activation	MolecularInitiatingEvent	163	PPARgamma activation leading to sarcomas in rats, mice, and hamsters	Comptox
Malathion	121-75-5	1028	Activation of specific nuclear receptors, PPAR-gamma activation	MolecularInitiatingEvent	163	PPARgamma activation leading to sarcomas in rats, mice, and hamsters	Comptox
Mefenamic acid	61-68-7	1028	Activation of specific nuclear receptors, PPAR-gamma activation	MolecularInitiatingEvent	163	PPARgamma activation leading to sarcomas in rats, mice, and hamsters	Comptox
meso-Hexestrol	84-16-2	1028	Activation of specific nuclear receptors, PPAR-gamma activation	MolecularInitiatingEvent	163	PPARgamma activation leading to sarcomas in rats, mice, and hamsters	Comptox
Mifepristone	84371-65-3	1028	Activation of specific nuclear receptors, PPAR-gamma activation	MolecularInitiatingEvent	163	PPARgamma activation leading to sarcomas in rats, mice, and hamsters	Comptox
Nisoldipine	63675-72-9	1028	Activation of specific nuclear receptors, PPAR-gamma activation	MolecularInitiatingEvent	163	PPARgamma activation leading to sarcomas in rats, mice, and hamsters	Comptox
Oxazepam	604-75-1	1028	Activation of specific nuclear receptors, PPAR-gamma activation	MolecularInitiatingEvent	163	PPARgamma activation leading to sarcomas in rats, mice, and hamsters	Comptox
Oxytetracycline	79-57-2	1028	Activation of specific nuclear receptors, PPAR-gamma activation	MolecularInitiatingEvent	163	PPARgamma activation leading to sarcomas in rats, mice, and hamsters	Comptox
Phenylacetic acid	103-82-2	1028	Activation of specific nuclear receptors, PPAR-gamma activation	MolecularInitiatingEvent	163	PPARgamma activation leading to sarcomas in rats, mice, and hamsters	Comptox
Spironolactone	52-01-7	1028	Activation of specific nuclear receptors, PPAR-gamma activation	MolecularInitiatingEvent	163	PPARgamma activation leading to sarcomas in rats, mice, and hamsters	Comptox
Sulfasalazine	599-79-1	1028	Activation of specific nuclear receptors, PPAR-gamma activation	MolecularInitiatingEvent	163	PPARgamma activation leading to sarcomas in rats, mice, and hamsters	Comptox
Tiratricol	51-24-1	1028	Activation of specific nuclear receptors, PPAR-gamma activation	MolecularInitiatingEvent	163	PPARgamma activation leading to sarcomas in rats, mice, and hamsters	Comptox
Tolcapone	134308-13-7	1028	Activation of specific nuclear receptors, PPAR-gamma activation	MolecularInitiatingEvent	163	PPARgamma activation leading to sarcomas in rats, mice, and hamsters	Comptox
Triclosan	3380-34-5	1028	Activation of specific nuclear receptors, PPAR-gamma activation	MolecularInitiatingEvent	163	PPARgamma activation leading to sarcomas in rats, mice, and hamsters	Comptox
Troglitazone	97322-87-7	1028	Activation of specific nuclear receptors, PPAR-gamma activation	MolecularInitiatingEvent	163	PPARgamma activation leading to sarcomas in rats, mice, and hamsters	Comptox
Troglitazone	97322-87-7	1028	Activation of specific nuclear receptors, PPAR-gamma activation	MolecularInitiatingEvent	163	PPARgamma activation leading to sarcomas in rats, mice, and hamsters	AOPwiki
Warfarin	81-81-2	1028	Activation of specific nuclear receptors, PPAR-gamma activation	MolecularInitiatingEvent	163	PPARgamma activation leading to sarcomas in rats, mice, and hamsters	Comptox
Zenarestat	112733-06-9	1028	Activation of specific nuclear receptors, PPAR-gamma activation	MolecularInitiatingEvent	163	PPARgamma activation leading to sarcomas in rats, mice, and hamsters	Comptox
Zileuton	111406-87-2	1028	Activation of specific nuclear receptors, PPAR-gamma activation	MolecularInitiatingEvent	163	PPARgamma activation leading to sarcomas in rats, mice, and hamsters	Comptox
Fulvestrant	129453-61-8	1045	Decreased, Ovarian E2	KeyEvent	165	Antiestrogen activity leading to ovarian adenomas and granular cell tumors in the mouse	AOPwiki
Raloxifene	84449-90-1	1045	Decreased, Ovarian E2	KeyEvent	165	Antiestrogen activity leading to ovarian adenomas and granular cell tumors in the mouse	AOPwiki
Tamoxifen	10540-29-1	1045	Decreased, Ovarian E2	KeyEvent	165	Antiestrogen activity leading to ovarian adenomas and granular cell tumors in the mouse	AOPwiki
Diethylstilbestrol	56-53-1	1064	prepubertal increase, Estrogen receptor (ER) activity	MolecularInitiatingEvent	167	Early-life estrogen receptor activity leading to endometrial carcinoma in the mouse.	AOPwiki
Genistein	446-72-0	1064	prepubertal increase, Estrogen receptor (ER) activity	MolecularInitiatingEvent	167	Early-life estrogen receptor activity leading to endometrial carcinoma in the mouse.	AOPwiki
Haloperidol	52-86-8	1083	Decreased, Dopaminergic activity	KeyEvent	170	Anti-dopaminergic activity leading to mammary adenomas and carcinomas in the SD rat	AOPwiki
Reserpine	50-55-5	1083	Decreased, Dopaminergic activity	KeyEvent	170	Anti-dopaminergic activity leading to mammary adenomas and carcinomas in the SD rat	AOPwiki
Bleomycin	11056-06-7	1458	Pulmonary fibrosis	AdverseOutcome	173	Substance interaction with the lung resident cell membrane components leading to lung fibrosis	AOPwiki
17beta-Estradiol	50-28-2	279	Thyroperoxidase, Inhibition	MolecularInitiatingEvent	175	Thyroperoxidase inhibition leading to altered amphibian metamorphosis	Comptox
3,5,3'-Triiodothyronine	6893-02-3	279	Thyroperoxidase, Inhibition	MolecularInitiatingEvent	175	Thyroperoxidase inhibition leading to altered amphibian metamorphosis	Comptox
4-Hexylresorcinol	136-77-6	279	Thyroperoxidase, Inhibition	MolecularInitiatingEvent	175	Thyroperoxidase inhibition leading to altered amphibian metamorphosis	Comptox
6-Thioguanine	154-42-7	279	Thyroperoxidase, Inhibition	MolecularInitiatingEvent	175	Thyroperoxidase inhibition leading to altered amphibian metamorphosis	Comptox
Aminoglutethimide	125-84-8	279	Thyroperoxidase, Inhibition	MolecularInitiatingEvent	175	Thyroperoxidase inhibition leading to altered amphibian metamorphosis	Comptox
Anthralin	1143-38-0	279	Thyroperoxidase, Inhibition	MolecularInitiatingEvent	175	Thyroperoxidase inhibition leading to altered amphibian metamorphosis	Comptox
Busulfan	55-98-1	279	Thyroperoxidase, Inhibition	MolecularInitiatingEvent	175	Thyroperoxidase inhibition leading to altered amphibian metamorphosis	Comptox
Carboxin	5234-68-4	279	Thyroperoxidase, Inhibition	MolecularInitiatingEvent	175	Thyroperoxidase inhibition leading to altered amphibian metamorphosis	Comptox
Clove leaf oil	8000-34-8	279	Thyroperoxidase, Inhibition	MolecularInitiatingEvent	175	Thyroperoxidase inhibition leading to altered amphibian metamorphosis	Comptox
Dapsone	80-08-0	279	Thyroperoxidase, Inhibition	MolecularInitiatingEvent	175	Thyroperoxidase inhibition leading to altered amphibian metamorphosis	Comptox
Diethylstilbestrol	56-53-1	279	Thyroperoxidase, Inhibition	MolecularInitiatingEvent	175	Thyroperoxidase inhibition leading to altered amphibian metamorphosis	Comptox
Eugenol	97-53-0	279	Thyroperoxidase, Inhibition	MolecularInitiatingEvent	175	Thyroperoxidase inhibition leading to altered amphibian metamorphosis	Comptox
Folic acid	59-30-3	279	Thyroperoxidase, Inhibition	MolecularInitiatingEvent	175	Thyroperoxidase inhibition leading to altered amphibian metamorphosis	Comptox
Genistein	446-72-0	279	Thyroperoxidase, Inhibition	MolecularInitiatingEvent	175	Thyroperoxidase inhibition leading to altered amphibian metamorphosis	Comptox
Hydroquinone	123-31-9	279	Thyroperoxidase, Inhibition	MolecularInitiatingEvent	175	Thyroperoxidase inhibition leading to altered amphibian metamorphosis	Comptox
Hydroxyurea	127-07-1	279	Thyroperoxidase, Inhibition	MolecularInitiatingEvent	175	Thyroperoxidase inhibition leading to altered amphibian metamorphosis	Comptox
Isoniazid	54-85-3	279	Thyroperoxidase, Inhibition	MolecularInitiatingEvent	175	Thyroperoxidase inhibition leading to altered amphibian metamorphosis	Comptox
Kaempferol	520-18-3	279	Thyroperoxidase, Inhibition	MolecularInitiatingEvent	175	Thyroperoxidase inhibition leading to altered amphibian metamorphosis	Comptox
L-Ascorbic acid	50-81-7	279	Thyroperoxidase, Inhibition	MolecularInitiatingEvent	175	Thyroperoxidase inhibition leading to altered amphibian metamorphosis	Comptox
Malathion	121-75-5	279	Thyroperoxidase, Inhibition	MolecularInitiatingEvent	175	Thyroperoxidase inhibition leading to altered amphibian metamorphosis	Comptox
meso-Hexestrol	84-16-2	279	Thyroperoxidase, Inhibition	MolecularInitiatingEvent	175	Thyroperoxidase inhibition leading to altered amphibian metamorphosis	Comptox
Methimazole	60-56-0	277	Thyroid hormone synthesis, Decreased	KeyEvent	175	Thyroperoxidase inhibition leading to altered amphibian metamorphosis	AOPwiki
Methimazole	60-56-0	279	Thyroperoxidase, Inhibition	MolecularInitiatingEvent	175	Thyroperoxidase inhibition leading to altered amphibian metamorphosis	Comptox,AOPwiki
Methimazole	60-56-0	281	Thyroxine (T4) in serum, Decreased	KeyEvent	175	Thyroperoxidase inhibition leading to altered amphibian metamorphosis	AOPwiki
Mifepristone	84371-65-3	279	Thyroperoxidase, Inhibition	MolecularInitiatingEvent	175	Thyroperoxidase inhibition leading to altered amphibian metamorphosis	Comptox
Oxytetracycline	79-57-2	279	Thyroperoxidase, Inhibition	MolecularInitiatingEvent	175	Thyroperoxidase inhibition leading to altered amphibian metamorphosis	Comptox
Propyl gallate	121-79-9	279	Thyroperoxidase, Inhibition	MolecularInitiatingEvent	175	Thyroperoxidase inhibition leading to altered amphibian metamorphosis	Comptox
Propylthiouracil	51-52-5	279	Thyroperoxidase, Inhibition	MolecularInitiatingEvent	175	Thyroperoxidase inhibition leading to altered amphibian metamorphosis	Comptox,AOPwiki
Propylthiouracil	51-52-5	281	Thyroxine (T4) in serum, Decreased	KeyEvent	175	Thyroperoxidase inhibition leading to altered amphibian metamorphosis	AOPwiki
Resorcinol	108-46-3	279	Thyroperoxidase, Inhibition	MolecularInitiatingEvent	175	Thyroperoxidase inhibition leading to altered amphibian metamorphosis	Comptox
Rifampicin	13292-46-1	279	Thyroperoxidase, Inhibition	MolecularInitiatingEvent	175	Thyroperoxidase inhibition leading to altered amphibian metamorphosis	Comptox
Tetracycline	60-54-8	279	Thyroperoxidase, Inhibition	MolecularInitiatingEvent	175	Thyroperoxidase inhibition leading to altered amphibian metamorphosis	Comptox
Tiratricol	51-24-1	279	Thyroperoxidase, Inhibition	MolecularInitiatingEvent	175	Thyroperoxidase inhibition leading to altered amphibian metamorphosis	Comptox
Tolazamide	1156-19-0	279	Thyroperoxidase, Inhibition	MolecularInitiatingEvent	175	Thyroperoxidase inhibition leading to altered amphibian metamorphosis	Comptox
Troglitazone	97322-87-7	279	Thyroperoxidase, Inhibition	MolecularInitiatingEvent	175	Thyroperoxidase inhibition leading to altered amphibian metamorphosis	Comptox
1-Phenyl-3-methyl-5-pyrazolone	89-25-8	1103	Inhibition, Cyclooxygenase 1 activity	MolecularInitiatingEvent	177	Cyclooxygenase 1 (COX1) inhibition leading to renal failure and mortality	Comptox
4-Hexylresorcinol	136-77-6	1103	Inhibition, Cyclooxygenase 1 activity	MolecularInitiatingEvent	177	Cyclooxygenase 1 (COX1) inhibition leading to renal failure and mortality	Comptox
Anthralin	1143-38-0	1103	Inhibition, Cyclooxygenase 1 activity	MolecularInitiatingEvent	177	Cyclooxygenase 1 (COX1) inhibition leading to renal failure and mortality	Comptox
Carprofen	53716-49-7	1103	Inhibition, Cyclooxygenase 1 activity	MolecularInitiatingEvent	177	Cyclooxygenase 1 (COX1) inhibition leading to renal failure and mortality	AOPwiki
Celecoxib	169590-42-5	1103	Inhibition, Cyclooxygenase 1 activity	MolecularInitiatingEvent	177	Cyclooxygenase 1 (COX1) inhibition leading to renal failure and mortality	AOPwiki
Clofibrate	637-07-0	1103	Inhibition, Cyclooxygenase 1 activity	MolecularInitiatingEvent	177	Cyclooxygenase 1 (COX1) inhibition leading to renal failure and mortality	AOPwiki
Folic acid	59-30-3	1103	Inhibition, Cyclooxygenase 1 activity	MolecularInitiatingEvent	177	Cyclooxygenase 1 (COX1) inhibition leading to renal failure and mortality	Comptox
Ibuprofen	15687-27-1	1103	Inhibition, Cyclooxygenase 1 activity	MolecularInitiatingEvent	177	Cyclooxygenase 1 (COX1) inhibition leading to renal failure and mortality	AOPwiki
Ifosfamide	3778-73-2	1103	Inhibition, Cyclooxygenase 1 activity	MolecularInitiatingEvent	177	Cyclooxygenase 1 (COX1) inhibition leading to renal failure and mortality	Comptox
Indomethacin	53-86-1	1103	Inhibition, Cyclooxygenase 1 activity	MolecularInitiatingEvent	177	Cyclooxygenase 1 (COX1) inhibition leading to renal failure and mortality	Comptox
Indomethacin	53-86-1	1103	Inhibition, Cyclooxygenase 1 activity	MolecularInitiatingEvent	177	Cyclooxygenase 1 (COX1) inhibition leading to renal failure and mortality	AOPwiki
Ketoprofen	22071-15-4	1103	Inhibition, Cyclooxygenase 1 activity	MolecularInitiatingEvent	177	Cyclooxygenase 1 (COX1) inhibition leading to renal failure and mortality	AOPwiki
Meloxicam	71125-38-7	1103	Inhibition, Cyclooxygenase 1 activity	MolecularInitiatingEvent	177	Cyclooxygenase 1 (COX1) inhibition leading to renal failure and mortality	AOPwiki
Nimesulide	51803-78-2	1103	Inhibition, Cyclooxygenase 1 activity	MolecularInitiatingEvent	177	Cyclooxygenase 1 (COX1) inhibition leading to renal failure and mortality	AOPwiki
Oxytetracycline	79-57-2	1103	Inhibition, Cyclooxygenase 1 activity	MolecularInitiatingEvent	177	Cyclooxygenase 1 (COX1) inhibition leading to renal failure and mortality	Comptox
Resorcinol	108-46-3	1103	Inhibition, Cyclooxygenase 1 activity	MolecularInitiatingEvent	177	Cyclooxygenase 1 (COX1) inhibition leading to renal failure and mortality	Comptox
Rifampicin	13292-46-1	1103	Inhibition, Cyclooxygenase 1 activity	MolecularInitiatingEvent	177	Cyclooxygenase 1 (COX1) inhibition leading to renal failure and mortality	Comptox
(1R,2S,5R)-(-)-Menthol	2216-51-5	1134	Irreversible inhibition of hepatic VKOR by binding of AR at tyrosine 139, Failure to cycle	MolecularInitiatingEvent	187	Anticoagulant rodenticide inhibition of vitamin K epoxide reductase resulting coagulopathy and hemorrhage	Comptox
(9Z,12R)-12-Hydroxyoctadec-9-enoic acid	141-22-0	1134	Irreversible inhibition of hepatic VKOR by binding of AR at tyrosine 139, Failure to cycle	MolecularInitiatingEvent	187	Anticoagulant rodenticide inhibition of vitamin K epoxide reductase resulting coagulopathy and hemorrhage	Comptox
17alpha-Ethinylestradiol	57-63-6	1134	Irreversible inhibition of hepatic VKOR by binding of AR at tyrosine 139, Failure to cycle	MolecularInitiatingEvent	187	Anticoagulant rodenticide inhibition of vitamin K epoxide reductase resulting coagulopathy and hemorrhage	Comptox
17alpha-Hydroxyprogesterone	68-96-2	1134	Irreversible inhibition of hepatic VKOR by binding of AR at tyrosine 139, Failure to cycle	MolecularInitiatingEvent	187	Anticoagulant rodenticide inhibition of vitamin K epoxide reductase resulting coagulopathy and hemorrhage	Comptox
17beta-Estradiol	50-28-2	1134	Irreversible inhibition of hepatic VKOR by binding of AR at tyrosine 139, Failure to cycle	MolecularInitiatingEvent	187	Anticoagulant rodenticide inhibition of vitamin K epoxide reductase resulting coagulopathy and hemorrhage	Comptox
17-Methyltestosterone	58-18-4	1134	Irreversible inhibition of hepatic VKOR by binding of AR at tyrosine 139, Failure to cycle	MolecularInitiatingEvent	187	Anticoagulant rodenticide inhibition of vitamin K epoxide reductase resulting coagulopathy and hemorrhage	Comptox
1-Chloro-2,4-dinitrobenzene	97-00-7	1134	Irreversible inhibition of hepatic VKOR by binding of AR at tyrosine 139, Failure to cycle	MolecularInitiatingEvent	187	Anticoagulant rodenticide inhibition of vitamin K epoxide reductase resulting coagulopathy and hemorrhage	Comptox
2-Ethylhexyl 4-(dimethylamino)benzoate	21245-02-3	1134	Irreversible inhibition of hepatic VKOR by binding of AR at tyrosine 139, Failure to cycle	MolecularInitiatingEvent	187	Anticoagulant rodenticide inhibition of vitamin K epoxide reductase resulting coagulopathy and hemorrhage	Comptox
2-Hydroxy-4-methoxybenzophenone	131-57-7	1134	Irreversible inhibition of hepatic VKOR by binding of AR at tyrosine 139, Failure to cycle	MolecularInitiatingEvent	187	Anticoagulant rodenticide inhibition of vitamin K epoxide reductase resulting coagulopathy and hemorrhage	Comptox
2-Phenoxyethanol	122-99-6	1134	Irreversible inhibition of hepatic VKOR by binding of AR at tyrosine 139, Failure to cycle	MolecularInitiatingEvent	187	Anticoagulant rodenticide inhibition of vitamin K epoxide reductase resulting coagulopathy and hemorrhage	Comptox
3,5,3'-Triiodothyronine	6893-02-3	1134	Irreversible inhibition of hepatic VKOR by binding of AR at tyrosine 139, Failure to cycle	MolecularInitiatingEvent	187	Anticoagulant rodenticide inhibition of vitamin K epoxide reductase resulting coagulopathy and hemorrhage	Comptox
3'-Azido-3'-deoxythymidine	30516-87-1	1134	Irreversible inhibition of hepatic VKOR by binding of AR at tyrosine 139, Failure to cycle	MolecularInitiatingEvent	187	Anticoagulant rodenticide inhibition of vitamin K epoxide reductase resulting coagulopathy and hemorrhage	Comptox
4-Aminofolic acid	54-62-6	1134	Irreversible inhibition of hepatic VKOR by binding of AR at tyrosine 139, Failure to cycle	MolecularInitiatingEvent	187	Anticoagulant rodenticide inhibition of vitamin K epoxide reductase resulting coagulopathy and hemorrhage	Comptox
4-Androstene-3,17-dione	63-05-8	1134	Irreversible inhibition of hepatic VKOR by binding of AR at tyrosine 139, Failure to cycle	MolecularInitiatingEvent	187	Anticoagulant rodenticide inhibition of vitamin K epoxide reductase resulting coagulopathy and hemorrhage	Comptox
4-Hexylresorcinol	136-77-6	1134	Irreversible inhibition of hepatic VKOR by binding of AR at tyrosine 139, Failure to cycle	MolecularInitiatingEvent	187	Anticoagulant rodenticide inhibition of vitamin K epoxide reductase resulting coagulopathy and hemorrhage	Comptox
4-Hydroxyandrostenedione	566-48-3	1134	Irreversible inhibition of hepatic VKOR by binding of AR at tyrosine 139, Failure to cycle	MolecularInitiatingEvent	187	Anticoagulant rodenticide inhibition of vitamin K epoxide reductase resulting coagulopathy and hemorrhage	Comptox
4-Hydroxytamoxifen	68392-35-8	1134	Irreversible inhibition of hepatic VKOR by binding of AR at tyrosine 139, Failure to cycle	MolecularInitiatingEvent	187	Anticoagulant rodenticide inhibition of vitamin K epoxide reductase resulting coagulopathy and hemorrhage	Comptox
4-Nitrophenol	100-02-7	1134	Irreversible inhibition of hepatic VKOR by binding of AR at tyrosine 139, Failure to cycle	MolecularInitiatingEvent	187	Anticoagulant rodenticide inhibition of vitamin K epoxide reductase resulting coagulopathy and hemorrhage	Comptox
5,6-Benzoflavone	6051-87-2	1134	Irreversible inhibition of hepatic VKOR by binding of AR at tyrosine 139, Failure to cycle	MolecularInitiatingEvent	187	Anticoagulant rodenticide inhibition of vitamin K epoxide reductase resulting coagulopathy and hemorrhage	Comptox
5alpha-Dihydrotestosterone	521-18-6	1134	Irreversible inhibition of hepatic VKOR by binding of AR at tyrosine 139, Failure to cycle	MolecularInitiatingEvent	187	Anticoagulant rodenticide inhibition of vitamin K epoxide reductase resulting coagulopathy and hemorrhage	Comptox
6-Thioguanine	154-42-7	1134	Irreversible inhibition of hepatic VKOR by binding of AR at tyrosine 139, Failure to cycle	MolecularInitiatingEvent	187	Anticoagulant rodenticide inhibition of vitamin K epoxide reductase resulting coagulopathy and hemorrhage	Comptox
7-Ethyl-2-methyl-4-undecanolsulfate, sodium salt	139-88-8	1134	Irreversible inhibition of hepatic VKOR by binding of AR at tyrosine 139, Failure to cycle	MolecularInitiatingEvent	187	Anticoagulant rodenticide inhibition of vitamin K epoxide reductase resulting coagulopathy and hemorrhage	Comptox
Albendazole	54965-21-8	1134	Irreversible inhibition of hepatic VKOR by binding of AR at tyrosine 139, Failure to cycle	MolecularInitiatingEvent	187	Anticoagulant rodenticide inhibition of vitamin K epoxide reductase resulting coagulopathy and hemorrhage	Comptox
all-trans-Retinoic acid	302-79-4	1134	Irreversible inhibition of hepatic VKOR by binding of AR at tyrosine 139, Failure to cycle	MolecularInitiatingEvent	187	Anticoagulant rodenticide inhibition of vitamin K epoxide reductase resulting coagulopathy and hemorrhage	Comptox
Anastrozole	120511-73-1	1134	Irreversible inhibition of hepatic VKOR by binding of AR at tyrosine 139, Failure to cycle	MolecularInitiatingEvent	187	Anticoagulant rodenticide inhibition of vitamin K epoxide reductase resulting coagulopathy and hemorrhage	Comptox
Anthralin	1143-38-0	1134	Irreversible inhibition of hepatic VKOR by binding of AR at tyrosine 139, Failure to cycle	MolecularInitiatingEvent	187	Anticoagulant rodenticide inhibition of vitamin K epoxide reductase resulting coagulopathy and hemorrhage	Comptox
Astemizole	68844-77-9	1134	Irreversible inhibition of hepatic VKOR by binding of AR at tyrosine 139, Failure to cycle	MolecularInitiatingEvent	187	Anticoagulant rodenticide inhibition of vitamin K epoxide reductase resulting coagulopathy and hemorrhage	Comptox
Azathioprine	446-86-6	1134	Irreversible inhibition of hepatic VKOR by binding of AR at tyrosine 139, Failure to cycle	MolecularInitiatingEvent	187	Anticoagulant rodenticide inhibition of vitamin K epoxide reductase resulting coagulopathy and hemorrhage	Comptox
Benzocaine	94-09-7	1134	Irreversible inhibition of hepatic VKOR by binding of AR at tyrosine 139, Failure to cycle	MolecularInitiatingEvent	187	Anticoagulant rodenticide inhibition of vitamin K epoxide reductase resulting coagulopathy and hemorrhage	Comptox
Benzoin	119-53-9	1134	Irreversible inhibition of hepatic VKOR by binding of AR at tyrosine 139, Failure to cycle	MolecularInitiatingEvent	187	Anticoagulant rodenticide inhibition of vitamin K epoxide reductase resulting coagulopathy and hemorrhage	Comptox
Betamethasone	378-44-9	1134	Irreversible inhibition of hepatic VKOR by binding of AR at tyrosine 139, Failure to cycle	MolecularInitiatingEvent	187	Anticoagulant rodenticide inhibition of vitamin K epoxide reductase resulting coagulopathy and hemorrhage	Comptox
Betamethasone 21-phosphate disodium	151-73-5	1134	Irreversible inhibition of hepatic VKOR by binding of AR at tyrosine 139, Failure to cycle	MolecularInitiatingEvent	187	Anticoagulant rodenticide inhibition of vitamin K epoxide reductase resulting coagulopathy and hemorrhage	Comptox
Bicalutamide	90357-06-5	1134	Irreversible inhibition of hepatic VKOR by binding of AR at tyrosine 139, Failure to cycle	MolecularInitiatingEvent	187	Anticoagulant rodenticide inhibition of vitamin K epoxide reductase resulting coagulopathy and hemorrhage	Comptox
Budesonide	51333-22-3	1134	Irreversible inhibition of hepatic VKOR by binding of AR at tyrosine 139, Failure to cycle	MolecularInitiatingEvent	187	Anticoagulant rodenticide inhibition of vitamin K epoxide reductase resulting coagulopathy and hemorrhage	Comptox
Carbamazepine	298-46-4	1134	Irreversible inhibition of hepatic VKOR by binding of AR at tyrosine 139, Failure to cycle	MolecularInitiatingEvent	187	Anticoagulant rodenticide inhibition of vitamin K epoxide reductase resulting coagulopathy and hemorrhage	Comptox
Carboxin	5234-68-4	1134	Irreversible inhibition of hepatic VKOR by binding of AR at tyrosine 139, Failure to cycle	MolecularInitiatingEvent	187	Anticoagulant rodenticide inhibition of vitamin K epoxide reductase resulting coagulopathy and hemorrhage	Comptox
Celecoxib	169590-42-5	1134	Irreversible inhibition of hepatic VKOR by binding of AR at tyrosine 139, Failure to cycle	MolecularInitiatingEvent	187	Anticoagulant rodenticide inhibition of vitamin K epoxide reductase resulting coagulopathy and hemorrhage	Comptox
Chlorhexidine	55-56-1	1134	Irreversible inhibition of hepatic VKOR by binding of AR at tyrosine 139, Failure to cycle	MolecularInitiatingEvent	187	Anticoagulant rodenticide inhibition of vitamin K epoxide reductase resulting coagulopathy and hemorrhage	Comptox
Clotrimazole	23593-75-1	1134	Irreversible inhibition of hepatic VKOR by binding of AR at tyrosine 139, Failure to cycle	MolecularInitiatingEvent	187	Anticoagulant rodenticide inhibition of vitamin K epoxide reductase resulting coagulopathy and hemorrhage	Comptox
Clove leaf oil	8000-34-8	1134	Irreversible inhibition of hepatic VKOR by binding of AR at tyrosine 139, Failure to cycle	MolecularInitiatingEvent	187	Anticoagulant rodenticide inhibition of vitamin K epoxide reductase resulting coagulopathy and hemorrhage	Comptox
Codeine	76-57-3	1134	Irreversible inhibition of hepatic VKOR by binding of AR at tyrosine 139, Failure to cycle	MolecularInitiatingEvent	187	Anticoagulant rodenticide inhibition of vitamin K epoxide reductase resulting coagulopathy and hemorrhage	Comptox
Colchicine	64-86-8	1134	Irreversible inhibition of hepatic VKOR by binding of AR at tyrosine 139, Failure to cycle	MolecularInitiatingEvent	187	Anticoagulant rodenticide inhibition of vitamin K epoxide reductase resulting coagulopathy and hemorrhage	Comptox
Corticosterone	50-22-6	1134	Irreversible inhibition of hepatic VKOR by binding of AR at tyrosine 139, Failure to cycle	MolecularInitiatingEvent	187	Anticoagulant rodenticide inhibition of vitamin K epoxide reductase resulting coagulopathy and hemorrhage	Comptox
Cortisone	53-06-5	1134	Irreversible inhibition of hepatic VKOR by binding of AR at tyrosine 139, Failure to cycle	MolecularInitiatingEvent	187	Anticoagulant rodenticide inhibition of vitamin K epoxide reductase resulting coagulopathy and hemorrhage	Comptox
Cyproterone acetate	427-51-0	1134	Irreversible inhibition of hepatic VKOR by binding of AR at tyrosine 139, Failure to cycle	MolecularInitiatingEvent	187	Anticoagulant rodenticide inhibition of vitamin K epoxide reductase resulting coagulopathy and hemorrhage	Comptox
Danazol	17230-88-5	1134	Irreversible inhibition of hepatic VKOR by binding of AR at tyrosine 139, Failure to cycle	MolecularInitiatingEvent	187	Anticoagulant rodenticide inhibition of vitamin K epoxide reductase resulting coagulopathy and hemorrhage	Comptox
Dapsone	80-08-0	1134	Irreversible inhibition of hepatic VKOR by binding of AR at tyrosine 139, Failure to cycle	MolecularInitiatingEvent	187	Anticoagulant rodenticide inhibition of vitamin K epoxide reductase resulting coagulopathy and hemorrhage	Comptox
Decanoic acid	334-48-5	1134	Irreversible inhibition of hepatic VKOR by binding of AR at tyrosine 139, Failure to cycle	MolecularInitiatingEvent	187	Anticoagulant rodenticide inhibition of vitamin K epoxide reductase resulting coagulopathy and hemorrhage	Comptox
Deflazacort	14484-47-0	1134	Irreversible inhibition of hepatic VKOR by binding of AR at tyrosine 139, Failure to cycle	MolecularInitiatingEvent	187	Anticoagulant rodenticide inhibition of vitamin K epoxide reductase resulting coagulopathy and hemorrhage	Comptox
Dehydroepiandrosterone	53-43-0	1134	Irreversible inhibition of hepatic VKOR by binding of AR at tyrosine 139, Failure to cycle	MolecularInitiatingEvent	187	Anticoagulant rodenticide inhibition of vitamin K epoxide reductase resulting coagulopathy and hemorrhage	Comptox
Dexamethasone	50-02-2	1134	Irreversible inhibition of hepatic VKOR by binding of AR at tyrosine 139, Failure to cycle	MolecularInitiatingEvent	187	Anticoagulant rodenticide inhibition of vitamin K epoxide reductase resulting coagulopathy and hemorrhage	Comptox
Dexamethasone sodium phosphate	2392-39-4	1134	Irreversible inhibition of hepatic VKOR by binding of AR at tyrosine 139, Failure to cycle	MolecularInitiatingEvent	187	Anticoagulant rodenticide inhibition of vitamin K epoxide reductase resulting coagulopathy and hemorrhage	Comptox
Diethylstilbestrol	56-53-1	1134	Irreversible inhibition of hepatic VKOR by binding of AR at tyrosine 139, Failure to cycle	MolecularInitiatingEvent	187	Anticoagulant rodenticide inhibition of vitamin K epoxide reductase resulting coagulopathy and hemorrhage	Comptox
Digoxin	20830-75-5	1134	Irreversible inhibition of hepatic VKOR by binding of AR at tyrosine 139, Failure to cycle	MolecularInitiatingEvent	187	Anticoagulant rodenticide inhibition of vitamin K epoxide reductase resulting coagulopathy and hemorrhage	Comptox
dl-Menthol	89-78-1	1134	Irreversible inhibition of hepatic VKOR by binding of AR at tyrosine 139, Failure to cycle	MolecularInitiatingEvent	187	Anticoagulant rodenticide inhibition of vitamin K epoxide reductase resulting coagulopathy and hemorrhage	Comptox
dl-Norgestrel	6533-00-2	1134	Irreversible inhibition of hepatic VKOR by binding of AR at tyrosine 139, Failure to cycle	MolecularInitiatingEvent	187	Anticoagulant rodenticide inhibition of vitamin K epoxide reductase resulting coagulopathy and hemorrhage	Comptox
Efavirenz	154598-52-4	1134	Irreversible inhibition of hepatic VKOR by binding of AR at tyrosine 139, Failure to cycle	MolecularInitiatingEvent	187	Anticoagulant rodenticide inhibition of vitamin K epoxide reductase resulting coagulopathy and hemorrhage	Comptox
Equilin	474-86-2	1134	Irreversible inhibition of hepatic VKOR by binding of AR at tyrosine 139, Failure to cycle	MolecularInitiatingEvent	187	Anticoagulant rodenticide inhibition of vitamin K epoxide reductase resulting coagulopathy and hemorrhage	Comptox
Estradiol cypionate	313-06-4	1134	Irreversible inhibition of hepatic VKOR by binding of AR at tyrosine 139, Failure to cycle	MolecularInitiatingEvent	187	Anticoagulant rodenticide inhibition of vitamin K epoxide reductase resulting coagulopathy and hemorrhage	Comptox
Estriol	50-27-1	1134	Irreversible inhibition of hepatic VKOR by binding of AR at tyrosine 139, Failure to cycle	MolecularInitiatingEvent	187	Anticoagulant rodenticide inhibition of vitamin K epoxide reductase resulting coagulopathy and hemorrhage	Comptox
Estrone	53-16-7	1134	Irreversible inhibition of hepatic VKOR by binding of AR at tyrosine 139, Failure to cycle	MolecularInitiatingEvent	187	Anticoagulant rodenticide inhibition of vitamin K epoxide reductase resulting coagulopathy and hemorrhage	Comptox
Ethynodiol diacetate	297-76-7	1134	Irreversible inhibition of hepatic VKOR by binding of AR at tyrosine 139, Failure to cycle	MolecularInitiatingEvent	187	Anticoagulant rodenticide inhibition of vitamin K epoxide reductase resulting coagulopathy and hemorrhage	Comptox
Etoposide	33419-42-0	1134	Irreversible inhibition of hepatic VKOR by binding of AR at tyrosine 139, Failure to cycle	MolecularInitiatingEvent	187	Anticoagulant rodenticide inhibition of vitamin K epoxide reductase resulting coagulopathy and hemorrhage	Comptox
Eugenol	97-53-0	1134	Irreversible inhibition of hepatic VKOR by binding of AR at tyrosine 139, Failure to cycle	MolecularInitiatingEvent	187	Anticoagulant rodenticide inhibition of vitamin K epoxide reductase resulting coagulopathy and hemorrhage	Comptox
Farnesol	4602-84-0	1134	Irreversible inhibition of hepatic VKOR by binding of AR at tyrosine 139, Failure to cycle	MolecularInitiatingEvent	187	Anticoagulant rodenticide inhibition of vitamin K epoxide reductase resulting coagulopathy and hemorrhage	Comptox
Febuxostat	144060-53-7	1134	Irreversible inhibition of hepatic VKOR by binding of AR at tyrosine 139, Failure to cycle	MolecularInitiatingEvent	187	Anticoagulant rodenticide inhibition of vitamin K epoxide reductase resulting coagulopathy and hemorrhage	Comptox
Finasteride	98319-26-7	1134	Irreversible inhibition of hepatic VKOR by binding of AR at tyrosine 139, Failure to cycle	MolecularInitiatingEvent	187	Anticoagulant rodenticide inhibition of vitamin K epoxide reductase resulting coagulopathy and hemorrhage	Comptox
Flavone	525-82-6	1134	Irreversible inhibition of hepatic VKOR by binding of AR at tyrosine 139, Failure to cycle	MolecularInitiatingEvent	187	Anticoagulant rodenticide inhibition of vitamin K epoxide reductase resulting coagulopathy and hemorrhage	Comptox
Fluocinolone acetonide	67-73-2	1134	Irreversible inhibition of hepatic VKOR by binding of AR at tyrosine 139, Failure to cycle	MolecularInitiatingEvent	187	Anticoagulant rodenticide inhibition of vitamin K epoxide reductase resulting coagulopathy and hemorrhage	Comptox
Fluorometholone	426-13-1	1134	Irreversible inhibition of hepatic VKOR by binding of AR at tyrosine 139, Failure to cycle	MolecularInitiatingEvent	187	Anticoagulant rodenticide inhibition of vitamin K epoxide reductase resulting coagulopathy and hemorrhage	Comptox
Flurandrenolide	1524-88-5	1134	Irreversible inhibition of hepatic VKOR by binding of AR at tyrosine 139, Failure to cycle	MolecularInitiatingEvent	187	Anticoagulant rodenticide inhibition of vitamin K epoxide reductase resulting coagulopathy and hemorrhage	Comptox
Flutamide	13311-84-7	1134	Irreversible inhibition of hepatic VKOR by binding of AR at tyrosine 139, Failure to cycle	MolecularInitiatingEvent	187	Anticoagulant rodenticide inhibition of vitamin K epoxide reductase resulting coagulopathy and hemorrhage	Comptox
Forskolin	66575-29-9	1134	Irreversible inhibition of hepatic VKOR by binding of AR at tyrosine 139, Failure to cycle	MolecularInitiatingEvent	187	Anticoagulant rodenticide inhibition of vitamin K epoxide reductase resulting coagulopathy and hemorrhage	Comptox
Furazolidone	67-45-8	1134	Irreversible inhibition of hepatic VKOR by binding of AR at tyrosine 139, Failure to cycle	MolecularInitiatingEvent	187	Anticoagulant rodenticide inhibition of vitamin K epoxide reductase resulting coagulopathy and hemorrhage	Comptox
Genistein	446-72-0	1134	Irreversible inhibition of hepatic VKOR by binding of AR at tyrosine 139, Failure to cycle	MolecularInitiatingEvent	187	Anticoagulant rodenticide inhibition of vitamin K epoxide reductase resulting coagulopathy and hemorrhage	Comptox
Glybenclamide	10238-21-8	1134	Irreversible inhibition of hepatic VKOR by binding of AR at tyrosine 139, Failure to cycle	MolecularInitiatingEvent	187	Anticoagulant rodenticide inhibition of vitamin K epoxide reductase resulting coagulopathy and hemorrhage	Comptox
Glycyrrhizin	1405-86-3	1134	Irreversible inhibition of hepatic VKOR by binding of AR at tyrosine 139, Failure to cycle	MolecularInitiatingEvent	187	Anticoagulant rodenticide inhibition of vitamin K epoxide reductase resulting coagulopathy and hemorrhage	Comptox
Haloperidol	52-86-8	1134	Irreversible inhibition of hepatic VKOR by binding of AR at tyrosine 139, Failure to cycle	MolecularInitiatingEvent	187	Anticoagulant rodenticide inhibition of vitamin K epoxide reductase resulting coagulopathy and hemorrhage	Comptox
Hydroxyprogesterone caproate	630-56-8	1134	Irreversible inhibition of hepatic VKOR by binding of AR at tyrosine 139, Failure to cycle	MolecularInitiatingEvent	187	Anticoagulant rodenticide inhibition of vitamin K epoxide reductase resulting coagulopathy and hemorrhage	Comptox
Ketoconazole	65277-42-1	1134	Irreversible inhibition of hepatic VKOR by binding of AR at tyrosine 139, Failure to cycle	MolecularInitiatingEvent	187	Anticoagulant rodenticide inhibition of vitamin K epoxide reductase resulting coagulopathy and hemorrhage	Comptox
L-Dopa	59-92-7	1134	Irreversible inhibition of hepatic VKOR by binding of AR at tyrosine 139, Failure to cycle	MolecularInitiatingEvent	187	Anticoagulant rodenticide inhibition of vitamin K epoxide reductase resulting coagulopathy and hemorrhage	Comptox
Leflunomide	75706-12-6	1134	Irreversible inhibition of hepatic VKOR by binding of AR at tyrosine 139, Failure to cycle	MolecularInitiatingEvent	187	Anticoagulant rodenticide inhibition of vitamin K epoxide reductase resulting coagulopathy and hemorrhage	Comptox
Letrozole	112809-51-5	1134	Irreversible inhibition of hepatic VKOR by binding of AR at tyrosine 139, Failure to cycle	MolecularInitiatingEvent	187	Anticoagulant rodenticide inhibition of vitamin K epoxide reductase resulting coagulopathy and hemorrhage	Comptox
Levonorgestrel	797-63-7	1134	Irreversible inhibition of hepatic VKOR by binding of AR at tyrosine 139, Failure to cycle	MolecularInitiatingEvent	187	Anticoagulant rodenticide inhibition of vitamin K epoxide reductase resulting coagulopathy and hemorrhage	Comptox
Linolenic acid	463-40-1	1134	Irreversible inhibition of hepatic VKOR by binding of AR at tyrosine 139, Failure to cycle	MolecularInitiatingEvent	187	Anticoagulant rodenticide inhibition of vitamin K epoxide reductase resulting coagulopathy and hemorrhage	Comptox
Lovastatin	75330-75-5	1134	Irreversible inhibition of hepatic VKOR by binding of AR at tyrosine 139, Failure to cycle	MolecularInitiatingEvent	187	Anticoagulant rodenticide inhibition of vitamin K epoxide reductase resulting coagulopathy and hemorrhage	Comptox
l-Tryptophan	73-22-3	1134	Irreversible inhibition of hepatic VKOR by binding of AR at tyrosine 139, Failure to cycle	MolecularInitiatingEvent	187	Anticoagulant rodenticide inhibition of vitamin K epoxide reductase resulting coagulopathy and hemorrhage	Comptox
Lynestrenol	52-76-6	1134	Irreversible inhibition of hepatic VKOR by binding of AR at tyrosine 139, Failure to cycle	MolecularInitiatingEvent	187	Anticoagulant rodenticide inhibition of vitamin K epoxide reductase resulting coagulopathy and hemorrhage	Comptox
Medroxyprogesterone acetate	71-58-9	1134	Irreversible inhibition of hepatic VKOR by binding of AR at tyrosine 139, Failure to cycle	MolecularInitiatingEvent	187	Anticoagulant rodenticide inhibition of vitamin K epoxide reductase resulting coagulopathy and hemorrhage	Comptox
Mefenamic acid	61-68-7	1134	Irreversible inhibition of hepatic VKOR by binding of AR at tyrosine 139, Failure to cycle	MolecularInitiatingEvent	187	Anticoagulant rodenticide inhibition of vitamin K epoxide reductase resulting coagulopathy and hemorrhage	Comptox
Megestrol acetate	595-33-5	1134	Irreversible inhibition of hepatic VKOR by binding of AR at tyrosine 139, Failure to cycle	MolecularInitiatingEvent	187	Anticoagulant rodenticide inhibition of vitamin K epoxide reductase resulting coagulopathy and hemorrhage	Comptox
Melatonin	73-31-4	1134	Irreversible inhibition of hepatic VKOR by binding of AR at tyrosine 139, Failure to cycle	MolecularInitiatingEvent	187	Anticoagulant rodenticide inhibition of vitamin K epoxide reductase resulting coagulopathy and hemorrhage	Comptox
Melengestrol acetate	2919-66-6	1134	Irreversible inhibition of hepatic VKOR by binding of AR at tyrosine 139, Failure to cycle	MolecularInitiatingEvent	187	Anticoagulant rodenticide inhibition of vitamin K epoxide reductase resulting coagulopathy and hemorrhage	Comptox
meso-Hexestrol	84-16-2	1134	Irreversible inhibition of hepatic VKOR by binding of AR at tyrosine 139, Failure to cycle	MolecularInitiatingEvent	187	Anticoagulant rodenticide inhibition of vitamin K epoxide reductase resulting coagulopathy and hemorrhage	Comptox
Mestranol	72-33-3	1134	Irreversible inhibition of hepatic VKOR by binding of AR at tyrosine 139, Failure to cycle	MolecularInitiatingEvent	187	Anticoagulant rodenticide inhibition of vitamin K epoxide reductase resulting coagulopathy and hemorrhage	Comptox
Methimazole	60-56-0	1134	Irreversible inhibition of hepatic VKOR by binding of AR at tyrosine 139, Failure to cycle	MolecularInitiatingEvent	187	Anticoagulant rodenticide inhibition of vitamin K epoxide reductase resulting coagulopathy and hemorrhage	Comptox
Methylprednisolone	83-43-2	1134	Irreversible inhibition of hepatic VKOR by binding of AR at tyrosine 139, Failure to cycle	MolecularInitiatingEvent	187	Anticoagulant rodenticide inhibition of vitamin K epoxide reductase resulting coagulopathy and hemorrhage	Comptox
Metoprolol	51384-51-1	1134	Irreversible inhibition of hepatic VKOR by binding of AR at tyrosine 139, Failure to cycle	MolecularInitiatingEvent	187	Anticoagulant rodenticide inhibition of vitamin K epoxide reductase resulting coagulopathy and hemorrhage	Comptox
Metyrapone	54-36-4	1134	Irreversible inhibition of hepatic VKOR by binding of AR at tyrosine 139, Failure to cycle	MolecularInitiatingEvent	187	Anticoagulant rodenticide inhibition of vitamin K epoxide reductase resulting coagulopathy and hemorrhage	Comptox
Mifepristone	84371-65-3	1134	Irreversible inhibition of hepatic VKOR by binding of AR at tyrosine 139, Failure to cycle	MolecularInitiatingEvent	187	Anticoagulant rodenticide inhibition of vitamin K epoxide reductase resulting coagulopathy and hemorrhage	Comptox
Nilutamide	63612-50-0	1134	Irreversible inhibition of hepatic VKOR by binding of AR at tyrosine 139, Failure to cycle	MolecularInitiatingEvent	187	Anticoagulant rodenticide inhibition of vitamin K epoxide reductase resulting coagulopathy and hemorrhage	Comptox
Nitrofurazone	59-87-0	1134	Irreversible inhibition of hepatic VKOR by binding of AR at tyrosine 139, Failure to cycle	MolecularInitiatingEvent	187	Anticoagulant rodenticide inhibition of vitamin K epoxide reductase resulting coagulopathy and hemorrhage	Comptox
Nonoxynol	26027-38-3	1134	Irreversible inhibition of hepatic VKOR by binding of AR at tyrosine 139, Failure to cycle	MolecularInitiatingEvent	187	Anticoagulant rodenticide inhibition of vitamin K epoxide reductase resulting coagulopathy and hemorrhage	Comptox
Norethindrone	68-22-4	1134	Irreversible inhibition of hepatic VKOR by binding of AR at tyrosine 139, Failure to cycle	MolecularInitiatingEvent	187	Anticoagulant rodenticide inhibition of vitamin K epoxide reductase resulting coagulopathy and hemorrhage	Comptox
Oxazepam	604-75-1	1134	Irreversible inhibition of hepatic VKOR by binding of AR at tyrosine 139, Failure to cycle	MolecularInitiatingEvent	187	Anticoagulant rodenticide inhibition of vitamin K epoxide reductase resulting coagulopathy and hemorrhage	Comptox
Oxytetracycline	79-57-2	1134	Irreversible inhibition of hepatic VKOR by binding of AR at tyrosine 139, Failure to cycle	MolecularInitiatingEvent	187	Anticoagulant rodenticide inhibition of vitamin K epoxide reductase resulting coagulopathy and hemorrhage	Comptox
Pentaerythritol tetranitrate	78-11-5	1134	Irreversible inhibition of hepatic VKOR by binding of AR at tyrosine 139, Failure to cycle	MolecularInitiatingEvent	187	Anticoagulant rodenticide inhibition of vitamin K epoxide reductase resulting coagulopathy and hemorrhage	Comptox
Permethrin	52645-53-1	1134	Irreversible inhibition of hepatic VKOR by binding of AR at tyrosine 139, Failure to cycle	MolecularInitiatingEvent	187	Anticoagulant rodenticide inhibition of vitamin K epoxide reductase resulting coagulopathy and hemorrhage	Comptox
Phenothiazine	92-84-2	1134	Irreversible inhibition of hepatic VKOR by binding of AR at tyrosine 139, Failure to cycle	MolecularInitiatingEvent	187	Anticoagulant rodenticide inhibition of vitamin K epoxide reductase resulting coagulopathy and hemorrhage	Comptox
Potassium nitrate	7757-79-1	1134	Irreversible inhibition of hepatic VKOR by binding of AR at tyrosine 139, Failure to cycle	MolecularInitiatingEvent	187	Anticoagulant rodenticide inhibition of vitamin K epoxide reductase resulting coagulopathy and hemorrhage	Comptox
Prednisolone	50-24-8	1134	Irreversible inhibition of hepatic VKOR by binding of AR at tyrosine 139, Failure to cycle	MolecularInitiatingEvent	187	Anticoagulant rodenticide inhibition of vitamin K epoxide reductase resulting coagulopathy and hemorrhage	Comptox
Prednisone	53-03-2	1134	Irreversible inhibition of hepatic VKOR by binding of AR at tyrosine 139, Failure to cycle	MolecularInitiatingEvent	187	Anticoagulant rodenticide inhibition of vitamin K epoxide reductase resulting coagulopathy and hemorrhage	Comptox
Progesterone	57-83-0	1134	Irreversible inhibition of hepatic VKOR by binding of AR at tyrosine 139, Failure to cycle	MolecularInitiatingEvent	187	Anticoagulant rodenticide inhibition of vitamin K epoxide reductase resulting coagulopathy and hemorrhage	Comptox
Resveratrol	501-36-0	1134	Irreversible inhibition of hepatic VKOR by binding of AR at tyrosine 139, Failure to cycle	MolecularInitiatingEvent	187	Anticoagulant rodenticide inhibition of vitamin K epoxide reductase resulting coagulopathy and hemorrhage	Comptox
Riboflavin	83-88-5	1134	Irreversible inhibition of hepatic VKOR by binding of AR at tyrosine 139, Failure to cycle	MolecularInitiatingEvent	187	Anticoagulant rodenticide inhibition of vitamin K epoxide reductase resulting coagulopathy and hemorrhage	Comptox
Sparfloxacin	110871-86-8	1134	Irreversible inhibition of hepatic VKOR by binding of AR at tyrosine 139, Failure to cycle	MolecularInitiatingEvent	187	Anticoagulant rodenticide inhibition of vitamin K epoxide reductase resulting coagulopathy and hemorrhage	Comptox
Spironolactone	52-01-7	1134	Irreversible inhibition of hepatic VKOR by binding of AR at tyrosine 139, Failure to cycle	MolecularInitiatingEvent	187	Anticoagulant rodenticide inhibition of vitamin K epoxide reductase resulting coagulopathy and hemorrhage	Comptox
Stavudine	3056-17-5	1134	Irreversible inhibition of hepatic VKOR by binding of AR at tyrosine 139, Failure to cycle	MolecularInitiatingEvent	187	Anticoagulant rodenticide inhibition of vitamin K epoxide reductase resulting coagulopathy and hemorrhage	Comptox
Sulfasalazine	599-79-1	1134	Irreversible inhibition of hepatic VKOR by binding of AR at tyrosine 139, Failure to cycle	MolecularInitiatingEvent	187	Anticoagulant rodenticide inhibition of vitamin K epoxide reductase resulting coagulopathy and hemorrhage	Comptox
Tacrine	321-64-2	1134	Irreversible inhibition of hepatic VKOR by binding of AR at tyrosine 139, Failure to cycle	MolecularInitiatingEvent	187	Anticoagulant rodenticide inhibition of vitamin K epoxide reductase resulting coagulopathy and hemorrhage	Comptox
Tamoxifen	10540-29-1	1134	Irreversible inhibition of hepatic VKOR by binding of AR at tyrosine 139, Failure to cycle	MolecularInitiatingEvent	187	Anticoagulant rodenticide inhibition of vitamin K epoxide reductase resulting coagulopathy and hemorrhage	Comptox
Testosterone propionate	57-85-2	1134	Irreversible inhibition of hepatic VKOR by binding of AR at tyrosine 139, Failure to cycle	MolecularInitiatingEvent	187	Anticoagulant rodenticide inhibition of vitamin K epoxide reductase resulting coagulopathy and hemorrhage	Comptox
Tetracycline	60-54-8	1134	Irreversible inhibition of hepatic VKOR by binding of AR at tyrosine 139, Failure to cycle	MolecularInitiatingEvent	187	Anticoagulant rodenticide inhibition of vitamin K epoxide reductase resulting coagulopathy and hemorrhage	Comptox
Theophylline	58-55-9	1134	Irreversible inhibition of hepatic VKOR by binding of AR at tyrosine 139, Failure to cycle	MolecularInitiatingEvent	187	Anticoagulant rodenticide inhibition of vitamin K epoxide reductase resulting coagulopathy and hemorrhage	Comptox
Triamcinolone	124-94-7	1134	Irreversible inhibition of hepatic VKOR by binding of AR at tyrosine 139, Failure to cycle	MolecularInitiatingEvent	187	Anticoagulant rodenticide inhibition of vitamin K epoxide reductase resulting coagulopathy and hemorrhage	Comptox
Triamcinolone acetonide	76-25-5	1134	Irreversible inhibition of hepatic VKOR by binding of AR at tyrosine 139, Failure to cycle	MolecularInitiatingEvent	187	Anticoagulant rodenticide inhibition of vitamin K epoxide reductase resulting coagulopathy and hemorrhage	Comptox
Triclosan	3380-34-5	1134	Irreversible inhibition of hepatic VKOR by binding of AR at tyrosine 139, Failure to cycle	MolecularInitiatingEvent	187	Anticoagulant rodenticide inhibition of vitamin K epoxide reductase resulting coagulopathy and hemorrhage	Comptox
Trilostane	13647-35-3	1134	Irreversible inhibition of hepatic VKOR by binding of AR at tyrosine 139, Failure to cycle	MolecularInitiatingEvent	187	Anticoagulant rodenticide inhibition of vitamin K epoxide reductase resulting coagulopathy and hemorrhage	Comptox
Tromethamine	77-86-1	1134	Irreversible inhibition of hepatic VKOR by binding of AR at tyrosine 139, Failure to cycle	MolecularInitiatingEvent	187	Anticoagulant rodenticide inhibition of vitamin K epoxide reductase resulting coagulopathy and hemorrhage	Comptox
Valproic acid	99-66-1	1134	Irreversible inhibition of hepatic VKOR by binding of AR at tyrosine 139, Failure to cycle	MolecularInitiatingEvent	187	Anticoagulant rodenticide inhibition of vitamin K epoxide reductase resulting coagulopathy and hemorrhage	Comptox
Warfarin	81-81-2	1134	Irreversible inhibition of hepatic VKOR by binding of AR at tyrosine 139, Failure to cycle	MolecularInitiatingEvent	187	Anticoagulant rodenticide inhibition of vitamin K epoxide reductase resulting coagulopathy and hemorrhage	AOPwiki
17alpha-Ethinylestradiol	57-63-6	619	Inhibition, 5-hydroxytryptamine transporter (5-HTT; SERT)	MolecularInitiatingEvent	195	5-hydroxytryptamine transporter (5-HTT) inhibition leading to population increase	Comptox
Astemizole	68844-77-9	619	Inhibition, 5-hydroxytryptamine transporter (5-HTT; SERT)	MolecularInitiatingEvent	195	5-hydroxytryptamine transporter (5-HTT) inhibition leading to population increase	Comptox
Estrone	53-16-7	619	Inhibition, 5-hydroxytryptamine transporter (5-HTT; SERT)	MolecularInitiatingEvent	195	5-hydroxytryptamine transporter (5-HTT) inhibition leading to population increase	Comptox
Fluvoxamine	54739-18-3	619	Inhibition, 5-hydroxytryptamine transporter (5-HTT; SERT)	MolecularInitiatingEvent	195	5-hydroxytryptamine transporter (5-HTT) inhibition leading to population increase	AOPwiki
Haloperidol	52-86-8	619	Inhibition, 5-hydroxytryptamine transporter (5-HTT; SERT)	MolecularInitiatingEvent	195	5-hydroxytryptamine transporter (5-HTT) inhibition leading to population increase	Comptox
Ketoconazole	65277-42-1	619	Inhibition, 5-hydroxytryptamine transporter (5-HTT; SERT)	MolecularInitiatingEvent	195	5-hydroxytryptamine transporter (5-HTT) inhibition leading to population increase	Comptox
(4-Aminophenyl)arsonic acid	98-50-0	1181	Activation, Estrogen receptor	MolecularInitiatingEvent	200	Estrogen receptor activation leading to breast cancer	Comptox
17alpha-Ethinylestradiol	57-63-6	1181	Activation, Estrogen receptor	MolecularInitiatingEvent	200	Estrogen receptor activation leading to breast cancer	Comptox
17alpha-Hydroxyprogesterone	68-96-2	1181	Activation, Estrogen receptor	MolecularInitiatingEvent	200	Estrogen receptor activation leading to breast cancer	Comptox
17beta-Estradiol	50-28-2	1181	Activation, Estrogen receptor	MolecularInitiatingEvent	200	Estrogen receptor activation leading to breast cancer	Comptox
17-Methyltestosterone	58-18-4	1181	Activation, Estrogen receptor	MolecularInitiatingEvent	200	Estrogen receptor activation leading to breast cancer	Comptox
1-Chloro-2,4-dinitrobenzene	97-00-7	1181	Activation, Estrogen receptor	MolecularInitiatingEvent	200	Estrogen receptor activation leading to breast cancer	Comptox
2',3'-Dideoxycytidine	7481-89-2	1181	Activation, Estrogen receptor	MolecularInitiatingEvent	200	Estrogen receptor activation leading to breast cancer	Comptox
2-Ethylhexyl 4-(dimethylamino)benzoate	21245-02-3	1181	Activation, Estrogen receptor	MolecularInitiatingEvent	200	Estrogen receptor activation leading to breast cancer	Comptox
2-Hydroxy-4-methoxybenzophenone	131-57-7	1181	Activation, Estrogen receptor	MolecularInitiatingEvent	200	Estrogen receptor activation leading to breast cancer	Comptox
3,5,3'-Triiodothyronine	6893-02-3	1181	Activation, Estrogen receptor	MolecularInitiatingEvent	200	Estrogen receptor activation leading to breast cancer	Comptox
4-Androstene-3,17-dione	63-05-8	1181	Activation, Estrogen receptor	MolecularInitiatingEvent	200	Estrogen receptor activation leading to breast cancer	Comptox
4-Chlorophenol	106-48-9	1181	Activation, Estrogen receptor	MolecularInitiatingEvent	200	Estrogen receptor activation leading to breast cancer	Comptox
4-Hexylresorcinol	136-77-6	1181	Activation, Estrogen receptor	MolecularInitiatingEvent	200	Estrogen receptor activation leading to breast cancer	Comptox
4-Hydroxyandrostenedione	566-48-3	1181	Activation, Estrogen receptor	MolecularInitiatingEvent	200	Estrogen receptor activation leading to breast cancer	Comptox
4-Hydroxytamoxifen	68392-35-8	1181	Activation, Estrogen receptor	MolecularInitiatingEvent	200	Estrogen receptor activation leading to breast cancer	Comptox
5,6-Benzoflavone	6051-87-2	1181	Activation, Estrogen receptor	MolecularInitiatingEvent	200	Estrogen receptor activation leading to breast cancer	Comptox
5alpha-Dihydrotestosterone	521-18-6	1181	Activation, Estrogen receptor	MolecularInitiatingEvent	200	Estrogen receptor activation leading to breast cancer	Comptox
9-cis Retinoic acid	5300-03-8	1181	Activation, Estrogen receptor	MolecularInitiatingEvent	200	Estrogen receptor activation leading to breast cancer	Comptox
Acetohexamide	968-81-0	1181	Activation, Estrogen receptor	MolecularInitiatingEvent	200	Estrogen receptor activation leading to breast cancer	Comptox
Adenine	73-24-5	1181	Activation, Estrogen receptor	MolecularInitiatingEvent	200	Estrogen receptor activation leading to breast cancer	Comptox
Albendazole	54965-21-8	1181	Activation, Estrogen receptor	MolecularInitiatingEvent	200	Estrogen receptor activation leading to breast cancer	Comptox
all-trans-Retinoic acid	302-79-4	1181	Activation, Estrogen receptor	MolecularInitiatingEvent	200	Estrogen receptor activation leading to breast cancer	Comptox
Anastrozole	120511-73-1	1181	Activation, Estrogen receptor	MolecularInitiatingEvent	200	Estrogen receptor activation leading to breast cancer	Comptox
Arotinoid acid	71441-28-6	1181	Activation, Estrogen receptor	MolecularInitiatingEvent	200	Estrogen receptor activation leading to breast cancer	Comptox
Astemizole	68844-77-9	1181	Activation, Estrogen receptor	MolecularInitiatingEvent	200	Estrogen receptor activation leading to breast cancer	Comptox
Atenolol	29122-68-7	1181	Activation, Estrogen receptor	MolecularInitiatingEvent	200	Estrogen receptor activation leading to breast cancer	Comptox
Benzoic acid	65-85-0	1181	Activation, Estrogen receptor	MolecularInitiatingEvent	200	Estrogen receptor activation leading to breast cancer	Comptox
Benzophenone	119-61-9	1181	Activation, Estrogen receptor	MolecularInitiatingEvent	200	Estrogen receptor activation leading to breast cancer	Comptox
Benzylamine	100-46-9	1181	Activation, Estrogen receptor	MolecularInitiatingEvent	200	Estrogen receptor activation leading to breast cancer	Comptox
Betamethasone	378-44-9	1181	Activation, Estrogen receptor	MolecularInitiatingEvent	200	Estrogen receptor activation leading to breast cancer	Comptox
Bexarotene	153559-49-0	1181	Activation, Estrogen receptor	MolecularInitiatingEvent	200	Estrogen receptor activation leading to breast cancer	Comptox
Budesonide	51333-22-3	1181	Activation, Estrogen receptor	MolecularInitiatingEvent	200	Estrogen receptor activation leading to breast cancer	Comptox
Busulfan	55-98-1	1181	Activation, Estrogen receptor	MolecularInitiatingEvent	200	Estrogen receptor activation leading to breast cancer	Comptox
Carbamazepine	298-46-4	1181	Activation, Estrogen receptor	MolecularInitiatingEvent	200	Estrogen receptor activation leading to breast cancer	Comptox
Carboxin	5234-68-4	1181	Activation, Estrogen receptor	MolecularInitiatingEvent	200	Estrogen receptor activation leading to breast cancer	Comptox
Chlorotrianisene	569-57-3	1181	Activation, Estrogen receptor	MolecularInitiatingEvent	200	Estrogen receptor activation leading to breast cancer	Comptox
Clotrimazole	23593-75-1	1181	Activation, Estrogen receptor	MolecularInitiatingEvent	200	Estrogen receptor activation leading to breast cancer	Comptox
Clove leaf oil	8000-34-8	1181	Activation, Estrogen receptor	MolecularInitiatingEvent	200	Estrogen receptor activation leading to breast cancer	Comptox
Colchicine	64-86-8	1181	Activation, Estrogen receptor	MolecularInitiatingEvent	200	Estrogen receptor activation leading to breast cancer	Comptox
Corticosterone	50-22-6	1181	Activation, Estrogen receptor	MolecularInitiatingEvent	200	Estrogen receptor activation leading to breast cancer	Comptox
Cyclosporin A	59865-13-3	1181	Activation, Estrogen receptor	MolecularInitiatingEvent	200	Estrogen receptor activation leading to breast cancer	Comptox
Cyproterone acetate	427-51-0	1181	Activation, Estrogen receptor	MolecularInitiatingEvent	200	Estrogen receptor activation leading to breast cancer	Comptox
Danazol	17230-88-5	1181	Activation, Estrogen receptor	MolecularInitiatingEvent	200	Estrogen receptor activation leading to breast cancer	Comptox
Dapsone	80-08-0	1181	Activation, Estrogen receptor	MolecularInitiatingEvent	200	Estrogen receptor activation leading to breast cancer	Comptox
Decanoic acid	334-48-5	1181	Activation, Estrogen receptor	MolecularInitiatingEvent	200	Estrogen receptor activation leading to breast cancer	Comptox
Deflazacort	14484-47-0	1181	Activation, Estrogen receptor	MolecularInitiatingEvent	200	Estrogen receptor activation leading to breast cancer	Comptox
Dehydroepiandrosterone	53-43-0	1181	Activation, Estrogen receptor	MolecularInitiatingEvent	200	Estrogen receptor activation leading to breast cancer	Comptox
Dexamethasone sodium phosphate	2392-39-4	1181	Activation, Estrogen receptor	MolecularInitiatingEvent	200	Estrogen receptor activation leading to breast cancer	Comptox
Diethylstilbestrol	56-53-1	1181	Activation, Estrogen receptor	MolecularInitiatingEvent	200	Estrogen receptor activation leading to breast cancer	Comptox
D-Lactic acid	10326-41-7	1181	Activation, Estrogen receptor	MolecularInitiatingEvent	200	Estrogen receptor activation leading to breast cancer	Comptox
dl-Norgestrel	6533-00-2	1181	Activation, Estrogen receptor	MolecularInitiatingEvent	200	Estrogen receptor activation leading to breast cancer	Comptox
Emodin	518-82-1	1181	Activation, Estrogen receptor	MolecularInitiatingEvent	200	Estrogen receptor activation leading to breast cancer	Comptox
Equilin	474-86-2	1181	Activation, Estrogen receptor	MolecularInitiatingEvent	200	Estrogen receptor activation leading to breast cancer	Comptox
Estradiol cypionate	313-06-4	1181	Activation, Estrogen receptor	MolecularInitiatingEvent	200	Estrogen receptor activation leading to breast cancer	Comptox
Estriol	50-27-1	1181	Activation, Estrogen receptor	MolecularInitiatingEvent	200	Estrogen receptor activation leading to breast cancer	Comptox
Estrone	53-16-7	1181	Activation, Estrogen receptor	MolecularInitiatingEvent	200	Estrogen receptor activation leading to breast cancer	Comptox
Ethionamide	536-33-4	1181	Activation, Estrogen receptor	MolecularInitiatingEvent	200	Estrogen receptor activation leading to breast cancer	Comptox
Ethynodiol diacetate	297-76-7	1181	Activation, Estrogen receptor	MolecularInitiatingEvent	200	Estrogen receptor activation leading to breast cancer	Comptox
Etoposide	33419-42-0	1181	Activation, Estrogen receptor	MolecularInitiatingEvent	200	Estrogen receptor activation leading to breast cancer	Comptox
Eugenol	97-53-0	1181	Activation, Estrogen receptor	MolecularInitiatingEvent	200	Estrogen receptor activation leading to breast cancer	Comptox
Febuxostat	144060-53-7	1181	Activation, Estrogen receptor	MolecularInitiatingEvent	200	Estrogen receptor activation leading to breast cancer	Comptox
Fenoxaprop-ethyl	66441-23-4	1181	Activation, Estrogen receptor	MolecularInitiatingEvent	200	Estrogen receptor activation leading to breast cancer	Comptox
Flavone	525-82-6	1181	Activation, Estrogen receptor	MolecularInitiatingEvent	200	Estrogen receptor activation leading to breast cancer	Comptox
Fluorometholone	426-13-1	1181	Activation, Estrogen receptor	MolecularInitiatingEvent	200	Estrogen receptor activation leading to breast cancer	Comptox
Flurbiprofen	5104-49-4	1181	Activation, Estrogen receptor	MolecularInitiatingEvent	200	Estrogen receptor activation leading to breast cancer	Comptox
Folic acid	59-30-3	1181	Activation, Estrogen receptor	MolecularInitiatingEvent	200	Estrogen receptor activation leading to breast cancer	Comptox
Forskolin	66575-29-9	1181	Activation, Estrogen receptor	MolecularInitiatingEvent	200	Estrogen receptor activation leading to breast cancer	Comptox
Fulvestrant	129453-61-8	1181	Activation, Estrogen receptor	MolecularInitiatingEvent	200	Estrogen receptor activation leading to breast cancer	Comptox
Fumagillin	23110-15-8	1181	Activation, Estrogen receptor	MolecularInitiatingEvent	200	Estrogen receptor activation leading to breast cancer	Comptox
Furazolidone	67-45-8	1181	Activation, Estrogen receptor	MolecularInitiatingEvent	200	Estrogen receptor activation leading to breast cancer	Comptox
Gemfibrozil	25812-30-0	1181	Activation, Estrogen receptor	MolecularInitiatingEvent	200	Estrogen receptor activation leading to breast cancer	Comptox
Genistein	446-72-0	1181	Activation, Estrogen receptor	MolecularInitiatingEvent	200	Estrogen receptor activation leading to breast cancer	Comptox
Glycerol	56-81-5	1181	Activation, Estrogen receptor	MolecularInitiatingEvent	200	Estrogen receptor activation leading to breast cancer	Comptox
Haloperidol	52-86-8	1181	Activation, Estrogen receptor	MolecularInitiatingEvent	200	Estrogen receptor activation leading to breast cancer	Comptox
Hydrochlorothiazide	58-93-5	1181	Activation, Estrogen receptor	MolecularInitiatingEvent	200	Estrogen receptor activation leading to breast cancer	Comptox
Hydroxyprogesterone caproate	630-56-8	1181	Activation, Estrogen receptor	MolecularInitiatingEvent	200	Estrogen receptor activation leading to breast cancer	Comptox
Hydroxyurea	127-07-1	1181	Activation, Estrogen receptor	MolecularInitiatingEvent	200	Estrogen receptor activation leading to breast cancer	Comptox
Ibuprofen	15687-27-1	1181	Activation, Estrogen receptor	MolecularInitiatingEvent	200	Estrogen receptor activation leading to breast cancer	Comptox
Ifosfamide	3778-73-2	1181	Activation, Estrogen receptor	MolecularInitiatingEvent	200	Estrogen receptor activation leading to breast cancer	Comptox
Isoniazid	54-85-3	1181	Activation, Estrogen receptor	MolecularInitiatingEvent	200	Estrogen receptor activation leading to breast cancer	Comptox
Kaempferol	520-18-3	1181	Activation, Estrogen receptor	MolecularInitiatingEvent	200	Estrogen receptor activation leading to breast cancer	Comptox
Lactic acid	50-21-5	1181	Activation, Estrogen receptor	MolecularInitiatingEvent	200	Estrogen receptor activation leading to breast cancer	Comptox
L-Ascorbic acid	50-81-7	1181	Activation, Estrogen receptor	MolecularInitiatingEvent	200	Estrogen receptor activation leading to breast cancer	Comptox
Levonorgestrel	797-63-7	1181	Activation, Estrogen receptor	MolecularInitiatingEvent	200	Estrogen receptor activation leading to breast cancer	Comptox
Levothyroxine	51-48-9	1181	Activation, Estrogen receptor	MolecularInitiatingEvent	200	Estrogen receptor activation leading to breast cancer	Comptox
Linolenic acid	463-40-1	1181	Activation, Estrogen receptor	MolecularInitiatingEvent	200	Estrogen receptor activation leading to breast cancer	Comptox
Loratadine	79794-75-5	1181	Activation, Estrogen receptor	MolecularInitiatingEvent	200	Estrogen receptor activation leading to breast cancer	Comptox
Lynestrenol	52-76-6	1181	Activation, Estrogen receptor	MolecularInitiatingEvent	200	Estrogen receptor activation leading to breast cancer	Comptox
Mefenamic acid	61-68-7	1181	Activation, Estrogen receptor	MolecularInitiatingEvent	200	Estrogen receptor activation leading to breast cancer	Comptox
Melengestrol acetate	2919-66-6	1181	Activation, Estrogen receptor	MolecularInitiatingEvent	200	Estrogen receptor activation leading to breast cancer	Comptox
meso-Hexestrol	84-16-2	1181	Activation, Estrogen receptor	MolecularInitiatingEvent	200	Estrogen receptor activation leading to breast cancer	Comptox
Mestranol	72-33-3	1181	Activation, Estrogen receptor	MolecularInitiatingEvent	200	Estrogen receptor activation leading to breast cancer	Comptox
Metformin	657-24-9	1181	Activation, Estrogen receptor	MolecularInitiatingEvent	200	Estrogen receptor activation leading to breast cancer	Comptox
Mifepristone	84371-65-3	1181	Activation, Estrogen receptor	MolecularInitiatingEvent	200	Estrogen receptor activation leading to breast cancer	Comptox
Milrinone	78415-72-2	1181	Activation, Estrogen receptor	MolecularInitiatingEvent	200	Estrogen receptor activation leading to breast cancer	Comptox
Niacinamide	98-92-0	1181	Activation, Estrogen receptor	MolecularInitiatingEvent	200	Estrogen receptor activation leading to breast cancer	Comptox
Niclosamide	50-65-7	1181	Activation, Estrogen receptor	MolecularInitiatingEvent	200	Estrogen receptor activation leading to breast cancer	Comptox
Nonoxynol	26027-38-3	1181	Activation, Estrogen receptor	MolecularInitiatingEvent	200	Estrogen receptor activation leading to breast cancer	Comptox
Norethindrone	68-22-4	1181	Activation, Estrogen receptor	MolecularInitiatingEvent	200	Estrogen receptor activation leading to breast cancer	Comptox
o-(Chloroacetylcarbamoyl)fumagillol	129298-91-5	1181	Activation, Estrogen receptor	MolecularInitiatingEvent	200	Estrogen receptor activation leading to breast cancer	Comptox
Oxalic acid	144-62-7	1181	Activation, Estrogen receptor	MolecularInitiatingEvent	200	Estrogen receptor activation leading to breast cancer	Comptox
Oxazepam	604-75-1	1181	Activation, Estrogen receptor	MolecularInitiatingEvent	200	Estrogen receptor activation leading to breast cancer	Comptox
Oxolinic acid	14698-29-4	1181	Activation, Estrogen receptor	MolecularInitiatingEvent	200	Estrogen receptor activation leading to breast cancer	Comptox
Pentaerythritol tetranitrate	78-11-5	1181	Activation, Estrogen receptor	MolecularInitiatingEvent	200	Estrogen receptor activation leading to breast cancer	Comptox
Phenol	108-95-2	1181	Activation, Estrogen receptor	MolecularInitiatingEvent	200	Estrogen receptor activation leading to breast cancer	Comptox
Pimozide	2062-78-4	1181	Activation, Estrogen receptor	MolecularInitiatingEvent	200	Estrogen receptor activation leading to breast cancer	Comptox
Potassium perchlorate	7778-74-7	1181	Activation, Estrogen receptor	MolecularInitiatingEvent	200	Estrogen receptor activation leading to breast cancer	Comptox
Prednisone	53-03-2	1181	Activation, Estrogen receptor	MolecularInitiatingEvent	200	Estrogen receptor activation leading to breast cancer	Comptox
Pregnenolone	145-13-1	1181	Activation, Estrogen receptor	MolecularInitiatingEvent	200	Estrogen receptor activation leading to breast cancer	Comptox
Primidone	125-33-7	1181	Activation, Estrogen receptor	MolecularInitiatingEvent	200	Estrogen receptor activation leading to breast cancer	Comptox
Progesterone	57-83-0	1181	Activation, Estrogen receptor	MolecularInitiatingEvent	200	Estrogen receptor activation leading to breast cancer	Comptox
Propylthiouracil	51-52-5	1181	Activation, Estrogen receptor	MolecularInitiatingEvent	200	Estrogen receptor activation leading to breast cancer	Comptox
p-Synephrine	94-07-5	1181	Activation, Estrogen receptor	MolecularInitiatingEvent	200	Estrogen receptor activation leading to breast cancer	Comptox
Pyrazinamide	98-96-4	1181	Activation, Estrogen receptor	MolecularInitiatingEvent	200	Estrogen receptor activation leading to breast cancer	Comptox
Pyridoxine	65-23-6	1181	Activation, Estrogen receptor	MolecularInitiatingEvent	200	Estrogen receptor activation leading to breast cancer	Comptox
Pyrimethamine	58-14-0	1181	Activation, Estrogen receptor	MolecularInitiatingEvent	200	Estrogen receptor activation leading to breast cancer	Comptox
Reserpine	50-55-5	1181	Activation, Estrogen receptor	MolecularInitiatingEvent	200	Estrogen receptor activation leading to breast cancer	Comptox
Resorcinol	108-46-3	1181	Activation, Estrogen receptor	MolecularInitiatingEvent	200	Estrogen receptor activation leading to breast cancer	Comptox
Resveratrol	501-36-0	1181	Activation, Estrogen receptor	MolecularInitiatingEvent	200	Estrogen receptor activation leading to breast cancer	Comptox
Retinol	68-26-8	1181	Activation, Estrogen receptor	MolecularInitiatingEvent	200	Estrogen receptor activation leading to breast cancer	Comptox
Riboflavin	83-88-5	1181	Activation, Estrogen receptor	MolecularInitiatingEvent	200	Estrogen receptor activation leading to breast cancer	Comptox
Simvastatin	79902-63-9	1181	Activation, Estrogen receptor	MolecularInitiatingEvent	200	Estrogen receptor activation leading to breast cancer	Comptox
Spironolactone	52-01-7	1181	Activation, Estrogen receptor	MolecularInitiatingEvent	200	Estrogen receptor activation leading to breast cancer	Comptox
Sulfacetamide	144-80-9	1181	Activation, Estrogen receptor	MolecularInitiatingEvent	200	Estrogen receptor activation leading to breast cancer	Comptox
Tamoxifen	10540-29-1	1181	Activation, Estrogen receptor	MolecularInitiatingEvent	200	Estrogen receptor activation leading to breast cancer	Comptox
Testosterone propionate	57-85-2	1181	Activation, Estrogen receptor	MolecularInitiatingEvent	200	Estrogen receptor activation leading to breast cancer	Comptox
Tetracycline	60-54-8	1181	Activation, Estrogen receptor	MolecularInitiatingEvent	200	Estrogen receptor activation leading to breast cancer	Comptox
Thiabendazole	148-79-8	1181	Activation, Estrogen receptor	MolecularInitiatingEvent	200	Estrogen receptor activation leading to breast cancer	Comptox
Tiratricol	51-24-1	1181	Activation, Estrogen receptor	MolecularInitiatingEvent	200	Estrogen receptor activation leading to breast cancer	Comptox
Triamcinolone	124-94-7	1181	Activation, Estrogen receptor	MolecularInitiatingEvent	200	Estrogen receptor activation leading to breast cancer	Comptox
Triamcinolone acetonide	76-25-5	1181	Activation, Estrogen receptor	MolecularInitiatingEvent	200	Estrogen receptor activation leading to breast cancer	Comptox
Triclosan	3380-34-5	1181	Activation, Estrogen receptor	MolecularInitiatingEvent	200	Estrogen receptor activation leading to breast cancer	Comptox
Trilostane	13647-35-3	1181	Activation, Estrogen receptor	MolecularInitiatingEvent	200	Estrogen receptor activation leading to breast cancer	Comptox
Troglitazone	97322-87-7	1181	Activation, Estrogen receptor	MolecularInitiatingEvent	200	Estrogen receptor activation leading to breast cancer	Comptox
Etoposide	33419-42-0	1252	Binding to (interferes with) topoisomerase II enzyme	MolecularInitiatingEvent	202	Inhibitor binding to topoisomerase II leading to infant leukaemia	AOPwiki
Etoposide	33419-42-0	1253	MLL chromosomal translocation	KeyEvent	202	Inhibitor binding to topoisomerase II leading to infant leukaemia	AOPwiki
Etoposide	33419-42-0	1254	Infant leukaemia	AdverseOutcome	202	Inhibitor binding to topoisomerase II leading to infant leukaemia	AOPwiki
Fluvoxamine	54739-18-3	619	Inhibition, 5-hydroxytryptamine transporter (5-HTT; SERT)	MolecularInitiatingEvent	203	5-hydroxytryptamine transporter inhibition leading to decreased reproductive success and population decline	AOPwiki
Sertraline	79617-96-2	619	Inhibition, 5-hydroxytryptamine transporter (5-HTT; SERT)	MolecularInitiatingEvent	203	5-hydroxytryptamine transporter inhibition leading to decreased reproductive success and population decline	AOPwiki
Ketoconazole	65277-42-1	1386	CYP7B activity, inhibition	MolecularInitiatingEvent	218	Inhibition of CYP7B activity leads to decreased reproductive success via decreased locomotor activity	AOPwiki
Ketoconazole	65277-42-1	1387	7alpha-hydroxypregnenolone synthesis in the brain, decreased	KeyEvent	218	Inhibition of CYP7B activity leads to decreased reproductive success via decreased locomotor activity	AOPwiki
Ketoconazole	65277-42-1	1386	CYP7B activity, inhibition	MolecularInitiatingEvent	219	Inhibition of CYP7B activity leads to decreased reproductive success via decreased sexual behavior	AOPwiki
Ketoconazole	65277-42-1	1387	7alpha-hydroxypregnenolone synthesis in the brain, decreased	KeyEvent	219	Inhibition of CYP7B activity leads to decreased reproductive success via decreased sexual behavior	AOPwiki
Disulfiram	97-77-8	1462	Thiol group of chemicals interact with sulfuhydryl groups of proteins to form thiol adducts	MolecularInitiatingEvent	242	Inhibition of lysyl oxidase leading to enhanced chronic fish toxicity	AOPwiki
Adefovir dipivoxil	142340-99-6	1481	Inhibition of mitochondrial DNA polymerase gamma (Pol gamma)	MolecularInitiatingEvent	256	Inhibition of mitochondrial DNA polymerase gamma leading to kidney toxicity	AOPwiki
Cidofovir	113852-37-2	1481	Inhibition of mitochondrial DNA polymerase gamma (Pol gamma)	MolecularInitiatingEvent	256	Inhibition of mitochondrial DNA polymerase gamma leading to kidney toxicity	AOPwiki
Tenofovir	147127-20-6	1481	Inhibition of mitochondrial DNA polymerase gamma (Pol gamma)	MolecularInitiatingEvent	256	Inhibition of mitochondrial DNA polymerase gamma leading to kidney toxicity	AOPwiki
Gentamicin	1403-66-3	1486	Binding of substrate, endocytic receptor	MolecularInitiatingEvent	257	Receptor mediated endocytosis and lysosomal overload leading to kidney toxicity	AOPwiki
Polymyxin B	1404-26-8	1486	Binding of substrate, endocytic receptor	MolecularInitiatingEvent	257	Receptor mediated endocytosis and lysosomal overload leading to kidney toxicity	AOPwiki
Tobramycin	32986-56-4	1486	Binding of substrate, endocytic receptor	MolecularInitiatingEvent	257	Receptor mediated endocytosis and lysosomal overload leading to kidney toxicity	AOPwiki
Vancomycin	1404-90-6	1486	Binding of substrate, endocytic receptor	MolecularInitiatingEvent	257	Receptor mediated endocytosis and lysosomal overload leading to kidney toxicity	AOPwiki
Acetaminophen	103-90-2	1508	CYP2E1 Activation	MolecularInitiatingEvent	260	CYP2E1 activation and formation of protein adducts leading to neurodegeneration	AOPwiki
Acetohexamide	968-81-0	1508	CYP2E1 Activation	MolecularInitiatingEvent	260	CYP2E1 activation and formation of protein adducts leading to neurodegeneration	AOPwiki
Chlorzoxazone	95-25-0	1508	CYP2E1 Activation	MolecularInitiatingEvent	260	CYP2E1 activation and formation of protein adducts leading to neurodegeneration	AOPwiki
Enflurane	13838-16-9	1508	CYP2E1 Activation	MolecularInitiatingEvent	260	CYP2E1 activation and formation of protein adducts leading to neurodegeneration	AOPwiki
Ethanol	64-17-5	1508	CYP2E1 Activation	MolecularInitiatingEvent	260	CYP2E1 activation and formation of protein adducts leading to neurodegeneration	AOPwiki
Halothane	151-67-7	1508	CYP2E1 Activation	MolecularInitiatingEvent	260	CYP2E1 activation and formation of protein adducts leading to neurodegeneration	AOPwiki
Isoflurane	26675-46-7	1508	CYP2E1 Activation	MolecularInitiatingEvent	260	CYP2E1 activation and formation of protein adducts leading to neurodegeneration	AOPwiki
Isoniazid	54-85-3	1508	CYP2E1 Activation	MolecularInitiatingEvent	260	CYP2E1 activation and formation of protein adducts leading to neurodegeneration	AOPwiki
Isoniazid	54-85-3	1509	Protein Adduct Formation	MolecularInitiatingEvent	260	CYP2E1 activation and formation of protein adducts leading to neurodegeneration	AOPwiki
Methoxyflurane	76-38-0	1508	CYP2E1 Activation	MolecularInitiatingEvent	260	CYP2E1 activation and formation of protein adducts leading to neurodegeneration	AOPwiki
Sevoflurane	28523-86-6	1508	CYP2E1 Activation	MolecularInitiatingEvent	260	CYP2E1 activation and formation of protein adducts leading to neurodegeneration	AOPwiki
Amlodipine	88150-42-9	1529	Blockade, L-Type Calcium Channels	MolecularInitiatingEvent	261	L-type calcium channel blockade leading to heart failure via decrease in cardiac contractility	AOPwiki
Diltiazem	42399-41-7	1529	Blockade, L-Type Calcium Channels	MolecularInitiatingEvent	261	L-type calcium channel blockade leading to heart failure via decrease in cardiac contractility	AOPwiki
Felodipine	72509-76-3	1529	Blockade, L-Type Calcium Channels	MolecularInitiatingEvent	261	L-type calcium channel blockade leading to heart failure via decrease in cardiac contractility	AOPwiki
Nifedipine	21829-25-4	1529	Blockade, L-Type Calcium Channels	MolecularInitiatingEvent	261	L-type calcium channel blockade leading to heart failure via decrease in cardiac contractility	AOPwiki
Nimodipine	66085-59-4	1529	Blockade, L-Type Calcium Channels	MolecularInitiatingEvent	261	L-type calcium channel blockade leading to heart failure via decrease in cardiac contractility	AOPwiki
Nisoldipine	63675-72-9	1529	Blockade, L-Type Calcium Channels	MolecularInitiatingEvent	261	L-type calcium channel blockade leading to heart failure via decrease in cardiac contractility	AOPwiki
Nitrendipine	39562-70-4	1529	Blockade, L-Type Calcium Channels	MolecularInitiatingEvent	261	L-type calcium channel blockade leading to heart failure via decrease in cardiac contractility	AOPwiki
Verapamil	52-53-9	1529	Blockade, L-Type Calcium Channels	MolecularInitiatingEvent	261	L-type calcium channel blockade leading to heart failure via decrease in cardiac contractility	AOPwiki
Suberoylanilide hydroxamic acid	149647-78-9	1502	Histone deacetylase inhibition	MolecularInitiatingEvent	274	Histone deacetylase inhibition leads to impeded craniofacial development	AOPwiki
Valproic acid	99-66-1	1502	Histone deacetylase inhibition	MolecularInitiatingEvent	274	Histone deacetylase inhibition leads to impeded craniofacial development	AOPwiki
5-Azacytidine	320-67-2	1785	Increase, Mitochondrial ATP synthase antagonism	MolecularInitiatingEvent	290	Mitochondrial ATP synthase antagonism leading to growth inhibition (1)	AOPwiki
Decitabine	2353-33-5	1785	Increase, Mitochondrial ATP synthase antagonism	MolecularInitiatingEvent	290	Mitochondrial ATP synthase antagonism leading to growth inhibition (1)	AOPwiki
Temozolomide	85622-93-1	1785	Increase, Mitochondrial ATP synthase antagonism	MolecularInitiatingEvent	290	Mitochondrial ATP synthase antagonism leading to growth inhibition (1)	AOPwiki
5-Azacytidine	320-67-2	1785	Increase, Mitochondrial ATP synthase antagonism	MolecularInitiatingEvent	291	Mitochondrial ATP synthase antagonism leading to growth inhibition (2)	AOPwiki
Decitabine	2353-33-5	1785	Increase, Mitochondrial ATP synthase antagonism	MolecularInitiatingEvent	291	Mitochondrial ATP synthase antagonism leading to growth inhibition (2)	AOPwiki
Temozolomide	85622-93-1	1785	Increase, Mitochondrial ATP synthase antagonism	MolecularInitiatingEvent	291	Mitochondrial ATP synthase antagonism leading to growth inhibition (2)	AOPwiki
Hydrogen peroxide	7722-84-1	1634	Increase, Oxidative damage to DNA	MolecularInitiatingEvent	296	Oxidative DNA damage leading to chromosomal aberrations and mutations	AOPwiki
Aminooxyacetic acid	645-88-5	1657	Inhibition of cystathionine beta-synthase	MolecularInitiatingEvent	301	Inhibition of Cystathionine Beta synthase leading to impaired the early development of anterior-posterior axis	AOPwiki
Finasteride	98319-26-7	1617	5alpha-reductase, inhibition	MolecularInitiatingEvent	305	5alpha-reductase inhibition leading to short anogenital distance (AGD) in male (mammalian) offspring	AOPwiki
Finasteride	98319-26-7	1688	decrease, male anogenital distance	AdverseOutcome	306	Androgen receptor (AR) antagonism leading to short anogenital distance (AGD) in male (mammalian) offspring	AOPwiki
Flutamide	13311-84-7	26	Antagonism, Androgen receptor	MolecularInitiatingEvent	306	Androgen receptor (AR) antagonism leading to short anogenital distance (AGD) in male (mammalian) offspring	AOPwiki
Flutamide	13311-84-7	1688	decrease, male anogenital distance	AdverseOutcome	306	Androgen receptor (AR) antagonism leading to short anogenital distance (AGD) in male (mammalian) offspring	AOPwiki
Losartan	114798-26-4	1740	ACE2 inhibition	MolecularInitiatingEvent	319	ACE2 inhibition leading to lung fibrosis	AOPwiki
Streptozocin	18883-66-4	1740	ACE2 inhibition	MolecularInitiatingEvent	319	ACE2 inhibition leading to lung fibrosis	AOPwiki
5-Azacytidine	320-67-2	1619	Increase, DNA methyltransferase inhibition	MolecularInitiatingEvent	336	DNA methyltransferase inhibition leading to population decline (1)	AOPwiki
5-Azacytidine	320-67-2	1619	Increase, DNA methyltransferase inhibition	MolecularInitiatingEvent	337	DNA methyltransferase inhibition leading to population decline (2)	AOPwiki
5-Azacytidine	320-67-2	1619	Increase, DNA methyltransferase inhibition	MolecularInitiatingEvent	338	DNA methyltransferase inhibition leading to population decline (3)	AOPwiki
5-Azacytidine	320-67-2	1619	Increase, DNA methyltransferase inhibition	MolecularInitiatingEvent	339	DNA methyltransferase inhibition leading to population decline (4)	AOPwiki
5-Azacytidine	320-67-2	1619	Increase, DNA methyltransferase inhibition	MolecularInitiatingEvent	340	DNA methyltransferase inhibition leading to transgenerational effects (1)	AOPwiki
5-Azacytidine	320-67-2	1619	Increase, DNA methyltransferase inhibition	MolecularInitiatingEvent	341	DNA methyltransferase inhibition leading to transgenerational effects (2)	AOPwiki
Flutamide	13311-84-7	26	Antagonism, Androgen receptor	MolecularInitiatingEvent	345	Androgen receptor (AR) antagonism leading to decreased fertility in females	AOPwiki
Glutathione	70-18-8	396	Covalent Binding, Protein	MolecularInitiatingEvent	-	-	AOPwiki
5alpha-Dihydrotestosterone	521-18-6	25	Agonism, Androgen receptor	MolecularInitiatingEvent	-	-	AOPwiki
Acetaminophen	103-90-2	1391	Activation of Cyp2E1	MolecularInitiatingEvent	-	-	AOPwiki
Acetaminophen	103-90-2	1392	Oxidative Stress	KeyEvent	-	-	AOPwiki
Acetaminophen	103-90-2	1393	Hepatocytotoxicity	KeyEvent	-	-	AOPwiki
Acetaminophen	103-90-2	1394	Induction, persistent proliferation/sustained proliferation	KeyEvent	-	-	AOPwiki
Amiodarone	1951-25-3	584	Inhibition, sodium channel	MolecularInitiatingEvent	-	-	AOPwiki
Amiodarone	1951-25-3	593	Inhibition, Ether-a-go-go (ERG) voltage-gated potassium channel	MolecularInitiatingEvent	-	-	AOPwiki
Amiodarone	1951-25-3	1542	Increase, Mitochondrial complex III antagonism	MolecularInitiatingEvent	-	-	AOPwiki
Amiodarone	1951-25-3	1543	Mitochondrial Complex IV inhibition	MolecularInitiatingEvent	-	-	AOPwiki
Amiodarone	1951-25-3	1544	Mitochondrial Complex V inhibition	MolecularInitiatingEvent	-	-	AOPwiki
Aspirin	50-78-2	79	Inhibition, Cyclooxygenase activity	MolecularInitiatingEvent	-	-	AOPwiki
Aspirin	50-78-2	1574	Inhibition, IKK complex	MolecularInitiatingEvent	-	-	AOPwiki
Atorvastatin	134523-00-5	807	Decreased, cholesterol	KeyEvent	-	-	AOPwiki
Benzbromarone	3562-84-3	1542	Increase, Mitochondrial complex III antagonism	MolecularInitiatingEvent	-	-	AOPwiki
Benzbromarone	3562-84-3	1543	Mitochondrial Complex IV inhibition	MolecularInitiatingEvent	-	-	AOPwiki
beta-Sitosterol	83-46-5	1756	Decreased, 11-ketotestosterone	KeyEvent	-	-	AOPwiki
Bromocriptine	25614-03-3	746	Increase, Dopaminergic activity	MolecularInitiatingEvent	-	-	AOPwiki
Carbamazepine	298-46-4	584	Inhibition, sodium channel	MolecularInitiatingEvent	-	-	AOPwiki
Carbamazepine	298-46-4	1756	Decreased, 11-ketotestosterone	KeyEvent	-	-	AOPwiki
Chlorpromazine	50-53-3	593	Inhibition, Ether-a-go-go (ERG) voltage-gated potassium channel	MolecularInitiatingEvent	-	-	AOPwiki
Clotrimazole	23593-75-1	1386	CYP7B activity, inhibition	MolecularInitiatingEvent	-	-	AOPwiki
Dexamethasone	50-02-2	1569	Impaired T cell activation	KeyEvent	-	-	AOPwiki
Dexamethasone	50-02-2	1571	Decreased IL-1 production	KeyEvent	-	-	AOPwiki
Dexamethasone	50-02-2	1572	Impaired IL-1 signaling	KeyEvent	-	-	AOPwiki
Dexamethasone	50-02-2	1644	Impaired Ab production	KeyEvent	-	-	AOPwiki
Dexamethasone	50-02-2	1688	decrease, male anogenital distance	AdverseOutcome	-	-	AOPwiki
Dichloroacetic acid	79-43-6	724	Inhibition, Pyruvate dehydrogenase kinase (PDK) enzyme	MolecularInitiatingEvent	-	-	AOPwiki
Diflunisal	22494-42-4	877	Inhibition, organic anion transporter 1 (OAT1)	MolecularInitiatingEvent	-	-	AOPwiki
Doxorubicin	23214-92-8	1269	Increase, COX-2 expression	KeyEvent	-	-	AOPwiki
Entacapone	130929-57-6	1543	Mitochondrial Complex IV inhibition	MolecularInitiatingEvent	-	-	AOPwiki
Epothilone B	152044-54-7	1580	Binding of microtubule stabilizing agents (MSA) to microtubules	MolecularInitiatingEvent	-	-	AOPwiki
Finasteride	98319-26-7	790	Inhibition, 5alpha-reductase activity	MolecularInitiatingEvent	-	-	AOPwiki
Fluconazole	86386-73-4	1386	CYP7B activity, inhibition	MolecularInitiatingEvent	-	-	AOPwiki
Flutamide	13311-84-7	742	Decreased, Androgen receptor activity	MolecularInitiatingEvent	-	-	AOPwiki
Flutamide	13311-84-7	1758	Impaired, Spermatogenesis	KeyEvent	-	-	AOPwiki
Ibuprofen	15687-27-1	79	Inhibition, Cyclooxygenase activity	MolecularInitiatingEvent	-	-	AOPwiki
Ibuprofen	15687-27-1	877	Inhibition, organic anion transporter 1 (OAT1)	MolecularInitiatingEvent	-	-	AOPwiki
Ibuprofen	15687-27-1	1574	Inhibition, IKK complex	MolecularInitiatingEvent	-	-	AOPwiki
Indomethacin	53-86-1	79	Inhibition, Cyclooxygenase activity	MolecularInitiatingEvent	-	-	AOPwiki
Indomethacin	53-86-1	877	Inhibition, organic anion transporter 1 (OAT1)	MolecularInitiatingEvent	-	-	AOPwiki
Ketoconazole	65277-42-1	1688	decrease, male anogenital distance	AdverseOutcome	-	-	AOPwiki
Ketoprofen	22071-15-4	877	Inhibition, organic anion transporter 1 (OAT1)	MolecularInitiatingEvent	-	-	AOPwiki
Letrozole	112809-51-5	36	Inhibition, Aromatase	MolecularInitiatingEvent	-	-	AOPwiki
Lidocaine	137-58-6	584	Inhibition, sodium channel	MolecularInitiatingEvent	-	-	AOPwiki
Mefenamic acid	61-68-7	877	Inhibition, organic anion transporter 1 (OAT1)	MolecularInitiatingEvent	-	-	AOPwiki
Metformin	657-24-9	1543	Mitochondrial Complex IV inhibition	MolecularInitiatingEvent	-	-	AOPwiki
Metformin	657-24-9	1544	Mitochondrial Complex V inhibition	MolecularInitiatingEvent	-	-	AOPwiki
Methotrexate	59-05-2	1202	Suppression, IL-2 and IL-4 production	KeyEvent	-	-	AOPwiki
Miconazole	22916-47-8	1386	CYP7B activity, inhibition	MolecularInitiatingEvent	-	-	AOPwiki
Minocycline	10118-90-8	1569	Impaired T cell activation	KeyEvent	-	-	AOPwiki
Minocycline	10118-90-8	1571	Decreased IL-1 production	KeyEvent	-	-	AOPwiki
Minocycline	10118-90-8	1572	Impaired IL-1 signaling	KeyEvent	-	-	AOPwiki
Minocycline	10118-90-8	1644	Impaired Ab production	KeyEvent	-	-	AOPwiki
Naproxen	22204-53-1	79	Inhibition, Cyclooxygenase activity	MolecularInitiatingEvent	-	-	AOPwiki
Oxaprozin	21256-18-8	877	Inhibition, organic anion transporter 1 (OAT1)	MolecularInitiatingEvent	-	-	AOPwiki
Paclitaxel	33069-62-4	1580	Binding of microtubule stabilizing agents (MSA) to microtubules	MolecularInitiatingEvent	-	-	AOPwiki
Permethrin	52645-53-1	598	modulation, sodium channel	MolecularInitiatingEvent	-	-	AOPwiki
Podofilox	518-28-5	718	Binding, Tubulin	MolecularInitiatingEvent	-	-	AOPwiki
Resorcinol	108-46-3	279	Thyroperoxidase, Inhibition	MolecularInitiatingEvent	-	-	AOPwiki
Spironolactone	52-01-7	25	Agonism, Androgen receptor	MolecularInitiatingEvent	-	-	AOPwiki
Sulindac	38194-50-2	1574	Inhibition, IKK complex	MolecularInitiatingEvent	-	-	AOPwiki
Tacrolimus	104987-11-3	1201	Binding, Immunophilins	KeyEvent	-	-	AOPwiki
Telmisartan	144701-48-4	877	Inhibition, organic anion transporter 1 (OAT1)	MolecularInitiatingEvent	-	-	AOPwiki
Thiabendazole	148-79-8	718	Binding, Tubulin	MolecularInitiatingEvent	-	-	AOPwiki
Thiabendazole	148-79-8	723	Altered, Chromosome number	KeyEvent	-	-	AOPwiki
Tioconazole	65899-73-2	1386	CYP7B activity, inhibition	MolecularInitiatingEvent	-	-	AOPwiki
Topiramate	97240-79-4	584	Inhibition, sodium channel	MolecularInitiatingEvent	-	-	AOPwiki
Troglitazone	97322-87-7	228	peroxisome proliferator activated receptor promoter demethylation	MolecularInitiatingEvent	-	-	AOPwiki
Verapamil	52-53-9	593	Inhibition, Ether-a-go-go (ERG) voltage-gated potassium channel	MolecularInitiatingEvent	-	-	AOPwiki
Vincristine	57-22-7	718	Binding, Tubulin	MolecularInitiatingEvent	-	-	AOPwiki
Voriconazole	137234-62-9	1386	CYP7B activity, inhibition	MolecularInitiatingEvent	-	-	AOPwiki
Zonisamide	68291-97-4	584	Inhibition, sodium channel	MolecularInitiatingEvent	-	-	AOPwiki

## Sheet: Table S2 
Table S2: Drug-AOP events literature support
Drug.name	CASRN	AOP.ID	Event.ID	Event.name	Event.type	Publication
Bezafibrate	41859-67-0	37	227	Activation, PPARalpha	MolecularInitiatingEvent	PMID: 16168052
Ciprofibrate	52214-84-3	37	227	Activation, PPARalpha	MolecularInitiatingEvent	PMID: 16081524
Clofibrate	637-07-0	37	227	Activation, PPARalpha	MolecularInitiatingEvent	PMID: 16081524
Fenofibrate	49562-28-9	37	227	Activation, PPARalpha	MolecularInitiatingEvent	PMID: 16081524
Gemfibrozil	25812-30-0	37	227	Activation, PPARalpha	MolecularInitiatingEvent	PMID: 28374976
Meclofenamic acid	644-62-2	152	957	Binding, Transthyretin in serum	MolecularInitiatingEvent	PMID: 2498384
Letrozole	112809-51-5	153	964	Inhibition of Aromatase Enzyme, Chemical exposure during critical window of estrous cycle b	MolecularInitiatingEvent	PMID: 28911882
Phenobarbital	50-06-6	162	1020	Increased, induction of UDPGT's in liver	KeyEvent	PMID: 6409115
Troglitazone	97322-87-7	163	1028	Activation of specific nuclear receptors, PPAR-gamma activation	MolecularInitiatingEvent	PMID: 18561505
Fulvestrant	129453-61-8	165	1045	Decreased, Ovarian E2	KeyEvent	PMID: 19239974
Raloxifene	84449-90-1	165	1045	Decreased, Ovarian E2	KeyEvent	PMID: 11560244
Tamoxifen	10540-29-1	165	1045	Decreased, Ovarian E2	KeyEvent	PMID: 25120706
Diethylstilbestrol	56-53-1	167	1064	prepubertal increase, Estrogen receptor (ER) activity	MolecularInitiatingEvent	PMID: 15082075
Genistein	446-72-0	167	1064	prepubertal increase, Estrogen receptor (ER) activity	MolecularInitiatingEvent	PMID: 21680703
Haloperidol	52-86-8	170	1083	Decreased, Dopaminergic activity	KeyEvent	PMID: 3828839
Reserpine	50-55-5	170	1083	Decreased, Dopaminergic activity	KeyEvent	PMID: 12450567
Carprofen	53716-49-7	177	1103	Inhibition, Cyclooxygenase 1 activity	MolecularInitiatingEvent	PMID: 9829404
Celecoxib	169590-42-5	177	1103	Inhibition, Cyclooxygenase 1 activity	MolecularInitiatingEvent	PMID: 24250402
Clofibrate	637-07-0	177	1103	Inhibition, Cyclooxygenase 1 activity	MolecularInitiatingEvent	PMID: 25428568
Ibuprofen	15687-27-1	177	1103	Inhibition, Cyclooxygenase 1 activity	MolecularInitiatingEvent	PMID: 24250402
Indomethacin	53-86-1	177	1103	Inhibition, Cyclooxygenase 1 activity	MolecularInitiatingEvent	PMID: 24250402
Ketoprofen	22071-15-4	177	1103	Inhibition, Cyclooxygenase 1 activity	MolecularInitiatingEvent	PMID: 24250402
Meloxicam	71125-38-7	177	1103	Inhibition, Cyclooxygenase 1 activity	MolecularInitiatingEvent	PMID: 10381787
Nimesulide	51803-78-2	177	1103	Inhibition, Cyclooxygenase 1 activity	MolecularInitiatingEvent	PMID: 19152549
Warfarin	81-81-2	187	1134	Irreversible inhibition of hepatic VKOR by binding of AR at tyrosine 139, Failure to cycle	MolecularInitiatingEvent	PMID: 29743176
Sertraline	79617-96-2	203	619	Inhibition, 5-hydroxytryptamine transporter (5-HTT; SERT)	MolecularInitiatingEvent	PMID: 15121647
Disulfiram	97-77-8	242	1462	Thiol group of chemicals interact with sulfuhydryl groups of proteins to form thiol adducts	MolecularInitiatingEvent	PMID: 23354308
Adefovir dipivoxil	142340-99-6	256	1481	Inhibition of mitochondrial DNA polymerase gamma (Pol gamma)	MolecularInitiatingEvent	PMID: 12558912
Cidofovir	113852-37-2	256	1481	Inhibition of mitochondrial DNA polymerase gamma (Pol gamma)	MolecularInitiatingEvent	PMID: 14557287
Tenofovir	147127-20-6	256	1481	Inhibition of mitochondrial DNA polymerase gamma (Pol gamma)	MolecularInitiatingEvent	PMID: 14557287
Gentamicin	1403-66-3	257	1486	Binding of substrate, endocytic receptor	MolecularInitiatingEvent	PMID: 25986422
Polymyxin B	1404-26-8	257	1486	Binding of substrate, endocytic receptor	MolecularInitiatingEvent	PMID: 24733472
Tobramycin	32986-56-4	257	1486	Binding of substrate, endocytic receptor	MolecularInitiatingEvent	PMID: 27848094
Vancomycin	1404-90-6	257	1486	Binding of substrate, endocytic receptor	MolecularInitiatingEvent	PMID: 22401875
Amlodipine	88150-42-9	261	1529	Blockade, L-Type Calcium Channels	MolecularInitiatingEvent	PMID: 28103649
Diltiazem	42399-41-7	261	1529	Blockade, L-Type Calcium Channels	MolecularInitiatingEvent	PMID: 24523765
Felodipine	72509-76-3	261	1529	Blockade, L-Type Calcium Channels	MolecularInitiatingEvent	PMID: 25966690
Nifedipine	21829-25-4	261	1529	Blockade, L-Type Calcium Channels	MolecularInitiatingEvent	PMID: 10900233
Nimodipine	66085-59-4	261	1529	Blockade, L-Type Calcium Channels	MolecularInitiatingEvent	PMID: 27395789
Nisoldipine	63675-72-9	261	1529	Blockade, L-Type Calcium Channels	MolecularInitiatingEvent	PMID: 1658191
Nitrendipine	39562-70-4	261	1529	Blockade, L-Type Calcium Channels	MolecularInitiatingEvent	PMID: 6302512
Verapamil	52-53-9	261	1529	Blockade, L-Type Calcium Channels	MolecularInitiatingEvent	PMID: 21149638
5-Azacytidine	320-67-2	290	1619	Increase, DNA methyltransferase inhibition	MolecularInitiatingEvent	PMID: 12154409
Decitabine	2353-33-5	290	1619	Increase, DNA methyltransferase inhibition	MolecularInitiatingEvent	PMID: 31068808
Temozolomide	85622-93-1	290	1619	Increase, DNA methyltransferase inhibition	MolecularInitiatingEvent	PMID: 27698935
5-Azacytidine	320-67-2	291	1619	Increase, DNA methyltransferase inhibition	MolecularInitiatingEvent	PMID: 12154409
Decitabine	2353-33-5	291	1619	Increase, DNA methyltransferase inhibition	MolecularInitiatingEvent	PMID: 31068808
Temozolomide	85622-93-1	291	1619	Increase, DNA methyltransferase inhibition	MolecularInitiatingEvent	PMID: 27698935
Aminooxyacetic acid	645-88-5	301	1657	Inhibition of cystathionine beta-synthase	MolecularInitiatingEvent	PMID: 27257787
Finasteride	98319-26-7	305	1617	5alpha-reductase, inhibition	MolecularInitiatingEvent	PMID: 7689728
5-Azacytidine	320-67-2	336	1619	Increase, DNA methyltransferase inhibition	MolecularInitiatingEvent	PMID: 12154409
5-Azacytidine	320-67-2	337	1619	Increase, DNA methyltransferase inhibition	MolecularInitiatingEvent	PMID: 12154409
5-Azacytidine	320-67-2	338	1619	Increase, DNA methyltransferase inhibition	MolecularInitiatingEvent	PMID: 12154409
5-Azacytidine	320-67-2	339	1619	Increase, DNA methyltransferase inhibition	MolecularInitiatingEvent	PMID: 12154409
5-Azacytidine	320-67-2	340	1619	Increase, DNA methyltransferase inhibition	MolecularInitiatingEvent	PMID: 12154409
5-Azacytidine	320-67-2	341	1619	Increase, DNA methyltransferase inhibition	MolecularInitiatingEvent	PMID: 12154409

## Sheet: Table S3
Table S3: Source information of Key Event Relationship (KER)
New KEs
KE.name	KE.ID	KE.type
Altered, Meiotic chromosome dynamics	752	KeyEvent from KER
Altered, Neuroanatomy		KeyEvent from KER
Altered, Neurophysiology	192	KeyEvent from KER
Altered, Transcription of genes by AR	286	KeyEvent from KER
Decrease, AR activation	1614	KeyEvent from KER
Decrease, DHT level	1613	KeyEvent from KER
decrease, transcription of genes by AR	1687	KeyEvent from KER
Displacement, Serum thyroxine (T4) from transthyretin	958	KeyEvent from KER
DNA double-strand break	1461	KeyEvent from KER
Increased, Clearance of thyroxine from tissues	961	KeyEvent from KER
Increased, Free serum thyroxine (T4)	959	KeyEvent from KER
Increased, Uptake of thyroxine into tissue	960	KeyEvent from KER
Thyroidal Iodide, Decreased	425	KeyEvent from KER
KER
AOP.ID	Upstream event	Upstream event.ID	Upstream event.type	Downstream event	Downstream event.ID	Downstream event.type
106	Binding, Tubulin	718	MolecularInitiatingEvent	Disruption, Microtubule dynamics	720	KeyEvent
106	Disruption, Microtubule dynamics	720	KeyEvent	Disorganization, Spindle	721	KeyEvent
106	Disorganization, Spindle	721	KeyEvent	Altered, Meiotic chromosome dynamics	752	KeyEvent from KER
106	Altered, Meiotic chromosome dynamics	752	KeyEvent from KER	Altered, Chromosome number	723	KeyEvent
106	Altered, Chromosome number	723	KeyEvent	Increase, Aneuploid offspring	728	AdverseOutcome
154	Inhibition, Calcineurin Activity	980	MolecularInitiatingEvent	Interference, nuclear localization of NFAT	979	KeyEvent
154	Interference, nuclear localization of NFAT	979	KeyEvent	Reduction, NFAT/AP-1 complex formation	981	KeyEvent
154	Reduction, NFAT/AP-1 complex formation	981	KeyEvent	Suppression, IL-2 and IL-4 production	1202	KeyEvent
154	Suppression, IL-2 and IL-4 production	1202	KeyEvent	Impairment, T-cell dependent antibody response	984	KeyEvent
202	Binding to (interferes with) topoisomerase II enzyme	1252	MolecularInitiatingEvent	DNA double-strand break	1461	KeyEvent from KER
202	DNA double-strand break	1461	KeyEvent from KER	MLL chromosomal translocation	1253	KeyEvent
202	MLL chromosomal translocation	1253	KeyEvent	Infant leukaemia	1254	AdverseOutcome
306	Antagonism, Androgen receptor	26	MolecularInitiatingEvent	Decrease, AR activation	1614	KeyEvent from KER
306	Decrease, AR activation	1614	KeyEvent from KER	decrease, transcription of genes by AR	1687	KeyEvent from KER
306	decrease, transcription of genes by AR	1687	KeyEvent from KER	decrease, male anogenital distance	1688	AdverseOutcome
305	5alpha-reductase, inhibition	1617	MolecularInitiatingEvent	Decrease, DHT level	1613	KeyEvent from KER
305	Decrease, DHT level	1613	KeyEvent from KER	Decrease, AR activation	1614	KeyEvent from KER
305	Decrease, AR activation	1614	KeyEvent from KER	Altered, Transcription of genes by AR	286	KeyEvent from KER
305	Altered, Transcription of genes by AR	286	KeyEvent from KER	decrease, male anogenital distance	1688	AdverseOutcome
42	Thyroperoxidase, Inhibition	279	MolecularInitiatingEvent	Thyroid hormone synthesis, Decreased	277	KeyEvent
42	Thyroid hormone synthesis, Decreased	277	KeyEvent	Thyroxine (T4) in serum, Decreased	281	KeyEvent
42	Thyroxine (T4) in serum, Decreased	281	KeyEvent	Thyroxine (T4) in neuronal tissue, Decreased	280	KeyEvent
42	Thyroxine (T4) in neuronal tissue, Decreased	280	KeyEvent	Hippocampal gene expression, Altered	756	KeyEvent
42	Hippocampal gene expression, Altered	756	KeyEvent	Hippocampal anatomy, Altered	757	KeyEvent
42	Hippocampal anatomy, Altered	757	KeyEvent	Hippocampal Physiology, Altered	758	KeyEvent
42	Hippocampal Physiology, Altered	758	KeyEvent	Cognitive Function, Decreased	402	AdverseOutcome
65	Thyroid hormone synthesis, Decreased	277	KeyEvent	Thyroxine (T4) in serum, Decreased	281	KeyEvent
65	Thyroxine (T4) in serum, Decreased	281	KeyEvent	Thyroxine (T4) in neuronal tissue, Decreased	280	KeyEvent
65	Thyroxine (T4) in neuronal tissue, Decreased	280	KeyEvent	Altered, Neuroanatomy	186	KeyEvent from KER
65	Altered, Neuroanatomy	186	KeyEvent from KER	Altered, Neurophysiology	192	KeyEvent from KER
65	Altered, Neurophysiology	192	KeyEvent from KER	Cognitive Function, Decreased	402	AdverseOutcome
134	Thyroid hormone synthesis, Decreased	277	KeyEvent	Thyroidal Iodide, Decreased	425	KeyEvent from KER
134	Thyroidal Iodide, Decreased	425	KeyEvent from KER	Thyroxine (T4) in serum, Decreased	281	KeyEvent
134	Thyroxine (T4) in serum, Decreased	281	KeyEvent	Thyroxine (T4) in neuronal tissue, Decreased	280	KeyEvent
134	Thyroxine (T4) in neuronal tissue, Decreased	280	KeyEvent	Hippocampal gene expression, Altered	756	KeyEvent
134	Hippocampal gene expression, Altered	756	KeyEvent	Hippocampal anatomy, Altered	757	KeyEvent
134	Hippocampal anatomy, Altered	757	KeyEvent	Hippocampal Physiology, Altered	758	KeyEvent
134	Hippocampal Physiology, Altered	758	KeyEvent	Thyroxine (T4) in serum, Decreased	281	KeyEvent
134	Thyroxine (T4) in serum, Decreased	281	KeyEvent	Cognitive Function, Decreased	402	AdverseOutcome
152	Binding, Transthyretin in serum	957	MolecularInitiatingEvent	Displacement, Serum thyroxine (T4) from transthyretin	958	KeyEvent from KER
152	Displacement, Serum thyroxine (T4) from transthyretin	958	KeyEvent from KER	Increased, Free serum thyroxine (T4)	959	KeyEvent from KER
152	Increased, Free serum thyroxine (T4)	959	KeyEvent from KER	Increased, Uptake of thyroxine into tissue	960	KeyEvent from KER
152	Increased, Uptake of thyroxine into tissue	960	KeyEvent from KER	Increased, Clearance of thyroxine from tissues	961	KeyEvent from KER
152	Increased, Clearance of thyroxine from tissues	961	KeyEvent from KER	Thyroxine (T4) in serum, Decreased	281	KeyEvent
152	Thyroxine (T4) in serum, Decreased	281	KeyEvent	Thyroxine (T4) in neuronal tissue, Decreased	280	KeyEvent
152	Thyroxine (T4) in neuronal tissue, Decreased	280	KeyEvent	Hippocampal gene expression, Altered	756	KeyEvent
152	Hippocampal gene expression, Altered	756	KeyEvent	Hippocampal anatomy, Altered	757	KeyEvent
152	Hippocampal anatomy, Altered	757	KeyEvent	Hippocampal Physiology, Altered	758	KeyEvent
152	Hippocampal Physiology, Altered	758	KeyEvent	Cognitive Function, Decreased	402	AdverseOutcome

## Sheet: Table S4
Table S4: Source information for the bipartite network 321 drugs-116 events
Drug/KEupstream.name	Drug/KEupstream.type	KE/KEdownstream.name	KE/KEdownstream.type	Interaction
Binding, Tubulin	MolecularInitiatingEvent	Disruption, Microtubule dynamics	KeyEvent	KER
Disruption, Microtubule dynamics	KeyEvent	Disorganization, Spindle	KeyEvent	KER
Disorganization, Spindle	KeyEvent	Altered, Meiotic chromosome dynamics	KeyEvent	KER
Altered, Meiotic chromosome dynamics	KeyEvent	Altered, Chromosome number	KeyEvent	KER
Altered, Chromosome number	KeyEvent	Increase, Aneuploid offspring	AdverseOutcome	KER
Inhibition, Calcineurin Activity	MolecularInitiatingEvent	Interference, nuclear localization of NFAT	KeyEvent	KER
Interference, nuclear localization of NFAT	KeyEvent	Reduction, NFAT/AP-1 complex formation	KeyEvent	KER
Reduction, NFAT/AP-1 complex formation	KeyEvent	Suppression, IL-2 and IL-4 production	KeyEvent	KER
Suppression, IL-2 and IL-4 production	KeyEvent	Impairment, T-cell dependent antibody response	AdverseOutcome	KER
Binding to (interferes with) topoisomerase II enzyme	MolecularInitiatingEvent	DNA double-strand break	KeyEvent	KER
DNA double-strand break	KeyEvent	MLL chromosomal translocation	KeyEvent	KER
MLL chromosomal translocation	KeyEvent	Infant leukaemia	AdverseOutcome	KER
Antagonism, Androgen receptor	MolecularInitiatingEvent	Decrease, AR activation	KeyEvent	KER
Decrease, AR activation	KeyEvent	decrease, transcription of genes by AR	KeyEvent	KER
decrease, transcription of genes by AR	KeyEvent	decrease, male anogenital distance	AdverseOutcome	KER
5alpha-reductase, inhibition	MolecularInitiatingEvent	Decrease, DHT level	KeyEvent	KER
Decrease, DHT level	KeyEvent	Decrease, AR activation	KeyEvent	KER
Decrease, AR activation	KeyEvent	Altered, Transcription of genes by AR	KeyEvent	KER
Altered, Transcription of genes by AR	KeyEvent	decrease, male anogenital distance	AdverseOutcome	KER
Thyroperoxidase, Inhibition	MolecularInitiatingEvent	Thyroid hormone synthesis, Decreased	KeyEvent	KER
Thyroid hormone synthesis, Decreased	KeyEvent	Thyroxine (T4) in serum, Decreased	KeyEvent	KER
Thyroxine (T4) in serum, Decreased	KeyEvent	Thyroxine (T4) in neuronal tissue, Decreased	KeyEvent	KER
Thyroxine (T4) in neuronal tissue, Decreased	KeyEvent	Hippocampal gene expression, Altered	KeyEvent	KER
Hippocampal anatomy, Altered	KeyEvent	Hippocampal Physiology, Altered	KeyEvent	KER
Hippocampal Physiology, Altered	KeyEvent	Cognitive Function, Decreased	AdverseOutcome	KER
Thyroxine (T4) in neuronal tissue, Decreased	KeyEvent	Altered, Neuroanatomy	KeyEvent	KER
Altered, Neuroanatomy	KeyEvent	Altered, Neurophysiology	KeyEvent	KER
Altered, Neurophysiology	KeyEvent	Cognitive Function, Decreased	AdverseOutcome	KER
Thyroid hormone synthesis, Decreased	KeyEvent	Thyroidal Iodide, Decreased	KeyEvent	KER
Thyroidal Iodide, Decreased	KeyEvent	Thyroxine (T4) in serum, Decreased	KeyEvent	KER
Hippocampal gene expression, Altered	KeyEvent	Hippocampal anatomy, Altered	KeyEvent	KER
Hippocampal anatomy, Altered	KeyEvent	Hippocampal Physiology, Altered	KeyEvent	KER
Hippocampal Physiology, Altered	KeyEvent	Thyroxine (T4) in serum, Decreased	KeyEvent	KER
Thyroxine (T4) in serum, Decreased	KeyEvent	Cognitive Function, Decreased	AdverseOutcome	KER
Binding, Transthyretin in serum	MolecularInitiatingEvent	Displacement, Serum thyroxine (T4) from transthyretin	KeyEvent	KER
Displacement, Serum thyroxine (T4) from transthyretin	KeyEvent	Increased, Free serum thyroxine (T4)	KeyEvent	KER
Increased, Free serum thyroxine (T4)	KeyEvent	Increased, Uptake of thyroxine into tissue	KeyEvent	KER
Increased, Uptake of thyroxine into tissue	KeyEvent	Increased, Clearance of thyroxine from tissues	KeyEvent	KER
Increased, Clearance of thyroxine from tissues	KeyEvent	Thyroxine (T4) in serum, Decreased	KeyEvent	KER
5alpha-Dihydrotestosterone	Drug	Agonism, Androgen receptor	MolecularInitiatingEvent	MIE interaction
Spironolactone	Drug	Agonism, Androgen receptor	MolecularInitiatingEvent	MIE interaction
Letrozole	Drug	Inhibition, Aromatase	MolecularInitiatingEvent	MIE interaction
Naproxen	Drug	Inhibition, Cyclooxygenase activity	MolecularInitiatingEvent	MIE interaction
Aspirin	Drug	Inhibition, Cyclooxygenase activity	MolecularInitiatingEvent	MIE interaction
Ibuprofen	Drug	Inhibition, Cyclooxygenase activity	MolecularInitiatingEvent	MIE interaction
Indomethacin	Drug	Inhibition, Cyclooxygenase activity	MolecularInitiatingEvent	MIE interaction
Celecoxib	Drug	Inhibition, Cyclooxygenase activity	MolecularInitiatingEvent	MIE interaction
Troglitazone	Drug	peroxisome proliferator activated receptor promoter demethylation	MolecularInitiatingEvent	MIE interaction
Genistein	Drug	Thyroperoxidase, Inhibition	MolecularInitiatingEvent	MIE interaction
Resorcinol	Drug	Thyroperoxidase, Inhibition	MolecularInitiatingEvent	MIE interaction
1-CHLORO-2,4- DINITROBENZENE	Drug	Covalent Binding, Protein	MolecularInitiatingEvent	MIE interaction
Topiramate	Drug	Inhibition, sodium channel	MolecularInitiatingEvent	MIE interaction
Amiodarone	Drug	Inhibition, sodium channel	MolecularInitiatingEvent	MIE interaction
Zonisamide	Drug	Inhibition, sodium channel	MolecularInitiatingEvent	MIE interaction
Carbamazepine	Drug	Inhibition, sodium channel	MolecularInitiatingEvent	MIE interaction
Lidocaine	Drug	Inhibition, sodium channel	MolecularInitiatingEvent	MIE interaction
Verapamil	Drug	Inhibition, Ether-a-go-go (ERG) voltage-gated potassium channel	MolecularInitiatingEvent	MIE interaction
Chlorpromazine	Drug	Inhibition, Ether-a-go-go (ERG) voltage-gated potassium channel	MolecularInitiatingEvent	MIE interaction
Amiodarone	Drug	Inhibition, Ether-a-go-go (ERG) voltage-gated potassium channel	MolecularInitiatingEvent	MIE interaction
Permethrin	Drug	modulation, sodium channel	MolecularInitiatingEvent	MIE interaction
Thiabendazole	Drug	Binding, Tubulin	MolecularInitiatingEvent	MIE interaction
Podofilox	Drug	Binding, Tubulin	MolecularInitiatingEvent	MIE interaction
Vincristine	Drug	Binding, Tubulin	MolecularInitiatingEvent	MIE interaction
Thiabendazole	Drug	Altered, Chromosome number	KeyEvent	KE interaction
Dichloroacetic acid	Drug	Inhibition, Pyruvate dehydrogenase kinase (PDK) enzyme	MolecularInitiatingEvent	MIE interaction
Flutamide	Drug	Decreased, Androgen receptor activity	MolecularInitiatingEvent	MIE interaction
Bromocriptine	Drug	Increase, Dopaminergic activity	MolecularInitiatingEvent	MIE interaction
Finasteride	Drug	Inhibition, 5alpha-reductase activity	MolecularInitiatingEvent	MIE interaction
Atorvastatin	Drug	Decreased, cholesterol	KeyEvent	KE interaction
Telmisartan	Drug	Inhibition, organic anion transporter 1 (OAT1)	MolecularInitiatingEvent	MIE interaction
Mefenamic acid	Drug	Inhibition, organic anion transporter 1 (OAT1)	MolecularInitiatingEvent	MIE interaction
Ibuprofen	Drug	Inhibition, organic anion transporter 1 (OAT1)	MolecularInitiatingEvent	MIE interaction
Oxaprozin	Drug	Inhibition, organic anion transporter 1 (OAT1)	MolecularInitiatingEvent	MIE interaction
Diflunisal	Drug	Inhibition, organic anion transporter 1 (OAT1)	MolecularInitiatingEvent	MIE interaction
Ketoprofen	Drug	Inhibition, organic anion transporter 1 (OAT1)	MolecularInitiatingEvent	MIE interaction
Indomethacin	Drug	Inhibition, organic anion transporter 1 (OAT1)	MolecularInitiatingEvent	MIE interaction
Tacrolimus	Drug	Binding, Immunophilins	KeyEvent	KE interaction
Methotrexate	Drug	Suppression, IL-2 and IL-4 production	KeyEvent	KE interaction
Doxorubicin	Drug	Increase, COX-2 expression	KeyEvent	KE interaction
Tioconazole	Drug	CYP7B activity, inhibition	MolecularInitiatingEvent	MIE interaction
Fluconazole	Drug	CYP7B activity, inhibition	MolecularInitiatingEvent	MIE interaction
Miconazole	Drug	CYP7B activity, inhibition	MolecularInitiatingEvent	MIE interaction
Voriconazole	Drug	CYP7B activity, inhibition	MolecularInitiatingEvent	MIE interaction
Clotrimazole	Drug	CYP7B activity, inhibition	MolecularInitiatingEvent	MIE interaction
Acetaminophen	Drug	Activation of Cyp2E1	MolecularInitiatingEvent	MIE interaction
Acetaminophen	Drug	Oxidative Stress	KeyEvent	KE interaction
Acetaminophen	Drug	Hepatocytotoxicity	KeyEvent	KE interaction
Acetaminophen	Drug	Induction, persistent proliferation/sustained proliferation	KeyEvent	KE interaction
Amiodarone	Drug	Increase, Mitochondrial complex III antagonism	MolecularInitiatingEvent	MIE interaction
Benzbromarone	Drug	Mitochondrial Complex IV inhibition	MolecularInitiatingEvent	MIE interaction
Entacapone	Drug	Mitochondrial Complex IV inhibition	MolecularInitiatingEvent	MIE interaction
Amiodarone	Drug	Mitochondrial Complex IV inhibition	MolecularInitiatingEvent	MIE interaction
Metformin	Drug	Mitochondrial Complex IV inhibition	MolecularInitiatingEvent	MIE interaction
Amiodarone	Drug	Mitochondrial Complex V inhibition	MolecularInitiatingEvent	MIE interaction
Metformin	Drug	Mitochondrial Complex V inhibition	MolecularInitiatingEvent	MIE interaction
Dexamethasone	Drug	Impaired T cell activation	KeyEvent	KE interaction
Minocycline	Drug	Impaired T cell activation	KeyEvent	KE interaction
Dexamethasone	Drug	Decreased IL-1 production	KeyEvent	KE interaction
Minocycline	Drug	Decreased IL-1 production	KeyEvent	KE interaction
Dexamethasone	Drug	Impaired IL-1 signaling	KeyEvent	KE interaction
Minocycline	Drug	Impaired IL-1 signaling	KeyEvent	KE interaction
Sulindac	Drug	Inhibition, IKK complex	MolecularInitiatingEvent	MIE interaction
Ibuprofen	Drug	Inhibition, IKK complex	MolecularInitiatingEvent	MIE interaction
Aspirin	Drug	Inhibition, IKK complex	MolecularInitiatingEvent	MIE interaction
Paclitaxel	Drug	Binding of microtubule stabilizing agents (MSA) to microtubules	MolecularInitiatingEvent	MIE interaction
Epothilone B	Drug	Binding of microtubule stabilizing agents (MSA) to microtubules	MolecularInitiatingEvent	MIE interaction
Dexamethasone	Drug	Impaired Ab production	KeyEvent	KE interaction
Minocycline	Drug	Impaired Ab production	KeyEvent	KE interaction
Ketoconazole	Drug	decrease, male anogenital distance	AdverseOutcome	AO interaction
Dexamethasone	Drug	decrease, male anogenital distance	AdverseOutcome	AO interaction
beta-Sitosterol	Drug	Decreased, 11-ketotestosterone	KeyEvent	KE interaction
Carbamazepine	Drug	Decreased, 11-ketotestosterone	KeyEvent	KE interaction
Flutamide	Drug	Impaired, Spermatogenesis	KeyEvent	KE interaction
Picrotoxin	Drug	Binding at picrotoxin site, iGABAR chloride channel	MolecularInitiatingEvent	MIE interaction
Lindane	Drug	Binding at picrotoxin site, iGABAR chloride channel	MolecularInitiatingEvent	MIE interaction
Tetracycline	Drug	Inhibition, Cyclooxygenase activity	MolecularInitiatingEvent	MIE interaction
Eugenol	Drug	Inhibition, Cyclooxygenase activity	MolecularInitiatingEvent	MIE interaction
Anthralin	Drug	Inhibition, Cyclooxygenase activity	MolecularInitiatingEvent	MIE interaction
Clofibrate	Drug	Inhibition, Cyclooxygenase activity	MolecularInitiatingEvent	MIE interaction
Tolazamide	Drug	impaired, ion channels	MolecularInitiatingEvent	MIE interaction
Colchicine	Drug	Binding, Tubulin	MolecularInitiatingEvent	MIE interaction
Colchicine	Drug	Disruption, Microtubule dynamics	KeyEvent	KE interaction
Colchicine	Drug	Disorganization, Spindle	KeyEvent	KE interaction
Colchicine	Drug	Altered, Chromosome number	KeyEvent	KE interaction
Colchicine	Drug	Increase, Aneuploid offspring	AdverseOutcome	AO interaction
Diethylstilbestrol	Drug	Activation, Constitutive androstane receptor	MolecularInitiatingEvent	MIE interaction
Benzoin	Drug	Activation, Constitutive androstane receptor	MolecularInitiatingEvent	MIE interaction
Etoposide	Drug	Activation, Constitutive androstane receptor	MolecularInitiatingEvent	MIE interaction
Febuxostat	Drug	Activation, Constitutive androstane receptor	MolecularInitiatingEvent	MIE interaction
Pimozide	Drug	Activation, Constitutive androstane receptor	MolecularInitiatingEvent	MIE interaction
2-Hydroxy-4-methoxybenzophenone	Drug	Activation, Constitutive androstane receptor	MolecularInitiatingEvent	MIE interaction
Cytarabine	Drug	Activation, Constitutive androstane receptor	MolecularInitiatingEvent	MIE interaction
meso-Hexestrol	Drug	Activation, Constitutive androstane receptor	MolecularInitiatingEvent	MIE interaction
Triclosan	Drug	Activation, Constitutive androstane receptor	MolecularInitiatingEvent	MIE interaction
Mifepristone	Drug	Activation, Constitutive androstane receptor	MolecularInitiatingEvent	MIE interaction
Lovastatin	Drug	Activation, Constitutive androstane receptor	MolecularInitiatingEvent	MIE interaction
Colchicine	Drug	Activation, Constitutive androstane receptor	MolecularInitiatingEvent	MIE interaction
Phenobarbital	Drug	Activation, Constitutive androstane receptor	MolecularInitiatingEvent	MIE interaction
Leflunomide	Drug	Activation, Constitutive androstane receptor	MolecularInitiatingEvent	MIE interaction
3'-Azido-3'-deoxythymidine	Drug	Activation, Constitutive androstane receptor	MolecularInitiatingEvent	MIE interaction
all-trans-Retinoic acid	Drug	Activation, Constitutive androstane receptor	MolecularInitiatingEvent	MIE interaction
Loratadine	Drug	Activation, Constitutive androstane receptor	MolecularInitiatingEvent	MIE interaction
o-(Chloroacetylcarbamoyl)fumagillol	Drug	Activation, Constitutive androstane receptor	MolecularInitiatingEvent	MIE interaction
Forskolin	Drug	Activation, Constitutive androstane receptor	MolecularInitiatingEvent	MIE interaction
Bexarotene	Drug	Activation, Constitutive androstane receptor	MolecularInitiatingEvent	MIE interaction
Carboxin	Drug	Activation, Constitutive androstane receptor	MolecularInitiatingEvent	MIE interaction
Levothyroxine	Drug	Activation, Constitutive androstane receptor	MolecularInitiatingEvent	MIE interaction
Cladribine	Drug	Activation, Constitutive androstane receptor	MolecularInitiatingEvent	MIE interaction
Fumagillin	Drug	Activation, Constitutive androstane receptor	MolecularInitiatingEvent	MIE interaction
Clotrimazole	Drug	Activation, Constitutive androstane receptor	MolecularInitiatingEvent	MIE interaction
Lindane	Drug	Activation, Constitutive androstane receptor	MolecularInitiatingEvent	MIE interaction
Permethrin	Drug	Activation, Constitutive androstane receptor	MolecularInitiatingEvent	MIE interaction
Danazol	Drug	Activation, Constitutive androstane receptor	MolecularInitiatingEvent	MIE interaction
2-Ethylhexyl 4-(dimethylamino)benzoate	Drug	Activation, Constitutive androstane receptor	MolecularInitiatingEvent	MIE interaction
Pyrimethamine	Drug	Activation, Constitutive androstane receptor	MolecularInitiatingEvent	MIE interaction
Phenobarbital	Drug	Increase, cell proliferation (hepatocytes)	KeyEvent	KE interaction
Phenobarbital	Drug	Altered gene expression specific to CAR activation, Hepatocytes	KeyEvent	KE interaction
Trilostane	Drug	Inhibition, HMG-CoA reductase	MolecularInitiatingEvent	MIE interaction
Levothyroxine	Drug	Inhibition, HMG-CoA reductase	MolecularInitiatingEvent	MIE interaction
Ketoconazole	Drug	Inhibition, HMG-CoA reductase	MolecularInitiatingEvent	MIE interaction
Zenarestat	Drug	Inhibition, HMG-CoA reductase	MolecularInitiatingEvent	MIE interaction
Pimozide	Drug	Inhibition, HMG-CoA reductase	MolecularInitiatingEvent	MIE interaction
Theophylline	Drug	Inhibition, HMG-CoA reductase	MolecularInitiatingEvent	MIE interaction
Decanoic acid	Drug	Inhibition, HMG-CoA reductase	MolecularInitiatingEvent	MIE interaction
Lovastatin	Drug	Inhibition, HMG-CoA reductase	MolecularInitiatingEvent	MIE interaction
Troglitazone	Drug	Inhibition, HMG-CoA reductase	MolecularInitiatingEvent	MIE interaction
Amoxapine	Drug	Inhibition, HMG-CoA reductase	MolecularInitiatingEvent	MIE interaction
Betamethasone	Drug	Inhibition, HMG-CoA reductase	MolecularInitiatingEvent	MIE interaction
Haloperidol	Drug	Inhibition, HMG-CoA reductase	MolecularInitiatingEvent	MIE interaction
Astemizole	Drug	Inhibition, HMG-CoA reductase	MolecularInitiatingEvent	MIE interaction
Fluvastatin	Drug	Inhibition, HMG-CoA reductase	MolecularInitiatingEvent	MIE interaction
Simvastatin	Drug	Inhibition, HMG-CoA reductase	MolecularInitiatingEvent	MIE interaction
Clotrimazole	Drug	Inhibition, HMG-CoA reductase	MolecularInitiatingEvent	MIE interaction
Reserpine	Drug	Inhibition, HMG-CoA reductase	MolecularInitiatingEvent	MIE interaction
Haloperidol	Drug	Inhibition, Antgonism of NE receptor	MolecularInitiatingEvent	MIE interaction
Ciprofloxacin	Drug	Endocytotic lysosomal uptake	MolecularInitiatingEvent	MIE interaction
Norfloxacin	Drug	Endocytotic lysosomal uptake	MolecularInitiatingEvent	MIE interaction
Artesunate	Drug	Endocytotic lysosomal uptake	MolecularInitiatingEvent	MIE interaction
Betamethasone	Drug	Activation, AhR	MolecularInitiatingEvent	MIE interaction
Emodin	Drug	Activation, AhR	MolecularInitiatingEvent	MIE interaction
4-Dimethylaminoantipyrine	Drug	Activation, AhR	MolecularInitiatingEvent	MIE interaction
Propylthiouracil	Drug	Activation, AhR	MolecularInitiatingEvent	MIE interaction
Leflunomide	Drug	Activation, AhR	MolecularInitiatingEvent	MIE interaction
p-Synephrine	Drug	Activation, AhR	MolecularInitiatingEvent	MIE interaction
Menadione	Drug	Activation, AhR	MolecularInitiatingEvent	MIE interaction
Clotrimazole	Drug	Activation, AhR	MolecularInitiatingEvent	MIE interaction
Hydroxyurea	Drug	Activation, AhR	MolecularInitiatingEvent	MIE interaction
Dimethyl sulfoxide	Drug	Activation, AhR	MolecularInitiatingEvent	MIE interaction
Anthralin	Drug	Activation, AhR	MolecularInitiatingEvent	MIE interaction
Lansoprazole	Drug	Activation, AhR	MolecularInitiatingEvent	MIE interaction
Thiabendazole	Drug	Activation, AhR	MolecularInitiatingEvent	MIE interaction
Zileuton	Drug	Activation, AhR	MolecularInitiatingEvent	MIE interaction
Levothyroxine	Drug	Activation, AhR	MolecularInitiatingEvent	MIE interaction
Busulfan	Drug	Activation, AhR	MolecularInitiatingEvent	MIE interaction
Methyl glyoxal	Drug	Activation, AhR	MolecularInitiatingEvent	MIE interaction
Nisoldipine	Drug	Activation, AhR	MolecularInitiatingEvent	MIE interaction
Acetohexamide	Drug	Activation, AhR	MolecularInitiatingEvent	MIE interaction
1-Phenyl-3-methyl-5-pyrazolone	Drug	Activation, AhR	MolecularInitiatingEvent	MIE interaction
Niacinamide	Drug	Activation, AhR	MolecularInitiatingEvent	MIE interaction
5,6-Benzoflavone	Drug	Activation, AhR	MolecularInitiatingEvent	MIE interaction
Oxytetracycline	Drug	Activation, AhR	MolecularInitiatingEvent	MIE interaction
myo-Inositol	Drug	Activation, AhR	MolecularInitiatingEvent	MIE interaction
3,5,3'-Triiodothyronine	Drug	Activation, AhR	MolecularInitiatingEvent	MIE interaction
Kaempferol	Drug	Activation, AhR	MolecularInitiatingEvent	MIE interaction
Flavone	Drug	Activation, AhR	MolecularInitiatingEvent	MIE interaction
Clove leaf oil	Drug	Activation, AhR	MolecularInitiatingEvent	MIE interaction
Ketoconazole	Drug	Activation, AhR	MolecularInitiatingEvent	MIE interaction
l-Tryptophan	Drug	Activation, AhR	MolecularInitiatingEvent	MIE interaction
Propyl gallate	Drug	Activation, AhR	MolecularInitiatingEvent	MIE interaction
2-Hydroxy-4-methoxybenzophenone	Drug	Activation, AhR	MolecularInitiatingEvent	MIE interaction
Mifepristone	Drug	Activation, AhR	MolecularInitiatingEvent	MIE interaction
d-Tryptophan	Drug	Activation, AhR	MolecularInitiatingEvent	MIE interaction
Carboxin	Drug	Activation, AhR	MolecularInitiatingEvent	MIE interaction
Meclofenamic acid	Drug	Binding, Transthyretin in serum	MolecularInitiatingEvent	MIE interaction
Letrozole	Drug	Inhibition of Aromatase Enzyme, Chemical exposure during critical window of estrous cycle b	MolecularInitiatingEvent	MIE interaction
Forskolin	Drug	Inhibition of Aromatase Enzyme, Chemical exposure during critical window of estrous cycle b	MolecularInitiatingEvent	MIE interaction
4-Hexylresorcinol	Drug	Inhibition of Aromatase Enzyme, Chemical exposure during critical window of estrous cycle b	MolecularInitiatingEvent	MIE interaction
4-Hydroxytamoxifen	Drug	Inhibition of Aromatase Enzyme, Chemical exposure during critical window of estrous cycle b	MolecularInitiatingEvent	MIE interaction
Gemfibrozil	Drug	Inhibition of Aromatase Enzyme, Chemical exposure during critical window of estrous cycle b	MolecularInitiatingEvent	MIE interaction
Aminoglutethimide	Drug	Inhibition of Aromatase Enzyme, Chemical exposure during critical window of estrous cycle b	MolecularInitiatingEvent	MIE interaction
6-Thioguanine	Drug	Inhibition of Aromatase Enzyme, Chemical exposure during critical window of estrous cycle b	MolecularInitiatingEvent	MIE interaction
Fulvestrant	Drug	Inhibition of Aromatase Enzyme, Chemical exposure during critical window of estrous cycle b	MolecularInitiatingEvent	MIE interaction
Tamoxifen	Drug	Inhibition of Aromatase Enzyme, Chemical exposure during critical window of estrous cycle b	MolecularInitiatingEvent	MIE interaction
Malathion	Drug	Inhibition of Aromatase Enzyme, Chemical exposure during critical window of estrous cycle b	MolecularInitiatingEvent	MIE interaction
meso-Hexestrol	Drug	Inhibition of Aromatase Enzyme, Chemical exposure during critical window of estrous cycle b	MolecularInitiatingEvent	MIE interaction
Dimethyl sulfoxide	Drug	Inhibition of Aromatase Enzyme, Chemical exposure during critical window of estrous cycle b	MolecularInitiatingEvent	MIE interaction
all-trans-Retinoic acid	Drug	Inhibition of Aromatase Enzyme, Chemical exposure during critical window of estrous cycle b	MolecularInitiatingEvent	MIE interaction
Retinol	Drug	Inhibition of Aromatase Enzyme, Chemical exposure during critical window of estrous cycle b	MolecularInitiatingEvent	MIE interaction
Clotrimazole	Drug	Inhibition of Aromatase Enzyme, Chemical exposure during critical window of estrous cycle b	MolecularInitiatingEvent	MIE interaction
9-cis Retinoic acid	Drug	Inhibition of Aromatase Enzyme, Chemical exposure during critical window of estrous cycle b	MolecularInitiatingEvent	MIE interaction
Diethylstilbestrol	Drug	Inhibition of Aromatase Enzyme, Chemical exposure during critical window of estrous cycle b	MolecularInitiatingEvent	MIE interaction
4-Hydroxyandrostenedione	Drug	Inhibition of Aromatase Enzyme, Chemical exposure during critical window of estrous cycle b	MolecularInitiatingEvent	MIE interaction
4-Androstene-3,17-dione	Drug	Inhibition of Aromatase Enzyme, Chemical exposure during critical window of estrous cycle b	MolecularInitiatingEvent	MIE interaction
Anastrozole	Drug	Inhibition of Aromatase Enzyme, Chemical exposure during critical window of estrous cycle b	MolecularInitiatingEvent	MIE interaction
Tacrolimus	Drug	Interference, nuclear localization of NFAT	KeyEvent	KE interaction
Kaempferol	Drug	Inhibition, Calcineurin Activity	MolecularInitiatingEvent	MIE interaction
Tacrolimus	Drug	Reduction, NFAT/AP-1 complex formation	KeyEvent	KE interaction
Tacrolimus	Drug	Impairment, T-cell dependent antibody response	AdverseOutcome	AO interaction
Tacrolimus	Drug	Suppression, IL-2 and IL-4 production	KeyEvent	KE interaction
Propylthiouracil	Drug	Inhibition, Deiodinase 1	MolecularInitiatingEvent	MIE interaction
Propylthiouracil	Drug	Thyroid hormone synthesis, Decreased	KeyEvent	KE interaction
Methimazole	Drug	Thyroid hormone synthesis, Decreased	KeyEvent	KE interaction
Propylthiouracil	Drug	Thyroperoxidase, Inhibition	MolecularInitiatingEvent	MIE interaction
Methimazole	Drug	Thyroperoxidase, Inhibition	MolecularInitiatingEvent	MIE interaction
Methimazole	Drug	Thyroxine (T4) in serum, Decreased	KeyEvent	KE interaction
Propylthiouracil	Drug	Thyroxine (T4) in serum, Decreased	KeyEvent	KE interaction
Progesterone	Drug	Acetylcholinesterase (AchE) Inhibition	MolecularInitiatingEvent	MIE interaction
Anthralin	Drug	Acetylcholinesterase (AchE) Inhibition	MolecularInitiatingEvent	MIE interaction
meso-Hexestrol	Drug	Acetylcholinesterase (AchE) Inhibition	MolecularInitiatingEvent	MIE interaction
Phenobarbital	Drug	Increased, induction of UDPGT's in liver	KeyEvent	KE interaction
Indomethacin	Drug	Activation of specific nuclear receptors, PPAR-gamma activation	MolecularInitiatingEvent	MIE interaction
Eugenol	Drug	Activation of specific nuclear receptors, PPAR-gamma activation	MolecularInitiatingEvent	MIE interaction
2-Ethylhexyl 4-(dimethylamino)benzoate	Drug	Activation of specific nuclear receptors, PPAR-gamma activation	MolecularInitiatingEvent	MIE interaction
Deflazacort	Drug	Activation of specific nuclear receptors, PPAR-gamma activation	MolecularInitiatingEvent	MIE interaction
Phenylacetic acid	Drug	Activation of specific nuclear receptors, PPAR-gamma activation	MolecularInitiatingEvent	MIE interaction
Triclosan	Drug	Activation of specific nuclear receptors, PPAR-gamma activation	MolecularInitiatingEvent	MIE interaction
Zileuton	Drug	Activation of specific nuclear receptors, PPAR-gamma activation	MolecularInitiatingEvent	MIE interaction
Levothyroxine	Drug	Activation of specific nuclear receptors, PPAR-gamma activation	MolecularInitiatingEvent	MIE interaction
1,8-Cineol	Drug	Activation of specific nuclear receptors, PPAR-gamma activation	MolecularInitiatingEvent	MIE interaction
Acetohexamide	Drug	Activation of specific nuclear receptors, PPAR-gamma activation	MolecularInitiatingEvent	MIE interaction
Clotrimazole	Drug	Activation of specific nuclear receptors, PPAR-gamma activation	MolecularInitiatingEvent	MIE interaction
Clove leaf oil	Drug	Activation of specific nuclear receptors, PPAR-gamma activation	MolecularInitiatingEvent	MIE interaction
Mefenamic acid	Drug	Activation of specific nuclear receptors, PPAR-gamma activation	MolecularInitiatingEvent	MIE interaction
2-Hydroxy-4-methoxybenzophenone	Drug	Activation of specific nuclear receptors, PPAR-gamma activation	MolecularInitiatingEvent	MIE interaction
all-trans-Retinoic acid	Drug	Activation of specific nuclear receptors, PPAR-gamma activation	MolecularInitiatingEvent	MIE interaction
Troglitazone	Drug	Activation of specific nuclear receptors, PPAR-gamma activation	MolecularInitiatingEvent	MIE interaction
Kaempferol	Drug	Activation of specific nuclear receptors, PPAR-gamma activation	MolecularInitiatingEvent	MIE interaction
Forskolin	Drug	Activation of specific nuclear receptors, PPAR-gamma activation	MolecularInitiatingEvent	MIE interaction
Sulfasalazine	Drug	Activation of specific nuclear receptors, PPAR-gamma activation	MolecularInitiatingEvent	MIE interaction
Warfarin	Drug	Activation of specific nuclear receptors, PPAR-gamma activation	MolecularInitiatingEvent	MIE interaction
Furosemide	Drug	Activation of specific nuclear receptors, PPAR-gamma activation	MolecularInitiatingEvent	MIE interaction
9-cis Retinoic acid	Drug	Activation of specific nuclear receptors, PPAR-gamma activation	MolecularInitiatingEvent	MIE interaction
Loratadine	Drug	Activation of specific nuclear receptors, PPAR-gamma activation	MolecularInitiatingEvent	MIE interaction
Tolcapone	Drug	Activation of specific nuclear receptors, PPAR-gamma activation	MolecularInitiatingEvent	MIE interaction
Candesartan cilexetil	Drug	Activation of specific nuclear receptors, PPAR-gamma activation	MolecularInitiatingEvent	MIE interaction
Ciprofibrate	Drug	Activation of specific nuclear receptors, PPAR-gamma activation	MolecularInitiatingEvent	MIE interaction
Zenarestat	Drug	Activation of specific nuclear receptors, PPAR-gamma activation	MolecularInitiatingEvent	MIE interaction
Oxytetracycline	Drug	Activation of specific nuclear receptors, PPAR-gamma activation	MolecularInitiatingEvent	MIE interaction
Oxazepam	Drug	Activation of specific nuclear receptors, PPAR-gamma activation	MolecularInitiatingEvent	MIE interaction
7-Ethyl-2-methyl-4-undecanolsulfate, sodium salt	Drug	Activation of specific nuclear receptors, PPAR-gamma activation	MolecularInitiatingEvent	MIE interaction
Malathion	Drug	Activation of specific nuclear receptors, PPAR-gamma activation	MolecularInitiatingEvent	MIE interaction
Decanoic acid	Drug	Activation of specific nuclear receptors, PPAR-gamma activation	MolecularInitiatingEvent	MIE interaction
Gemfibrozil	Drug	Activation of specific nuclear receptors, PPAR-gamma activation	MolecularInitiatingEvent	MIE interaction
Bezafibrate	Drug	Activation of specific nuclear receptors, PPAR-gamma activation	MolecularInitiatingEvent	MIE interaction
Spironolactone	Drug	Activation of specific nuclear receptors, PPAR-gamma activation	MolecularInitiatingEvent	MIE interaction
meso-Hexestrol	Drug	Activation of specific nuclear receptors, PPAR-gamma activation	MolecularInitiatingEvent	MIE interaction
Glybenclamide	Drug	Activation of specific nuclear receptors, PPAR-gamma activation	MolecularInitiatingEvent	MIE interaction
1-Phenyl-3-methyl-5-pyrazolone	Drug	Activation of specific nuclear receptors, PPAR-gamma activation	MolecularInitiatingEvent	MIE interaction
5,6-Benzoflavone	Drug	Activation of specific nuclear receptors, PPAR-gamma activation	MolecularInitiatingEvent	MIE interaction
Nisoldipine	Drug	Activation of specific nuclear receptors, PPAR-gamma activation	MolecularInitiatingEvent	MIE interaction
Linolenic acid	Drug	Activation of specific nuclear receptors, PPAR-gamma activation	MolecularInitiatingEvent	MIE interaction
Tiratricol	Drug	Activation of specific nuclear receptors, PPAR-gamma activation	MolecularInitiatingEvent	MIE interaction
Flufenamic acid	Drug	Activation of specific nuclear receptors, PPAR-gamma activation	MolecularInitiatingEvent	MIE interaction
Mifepristone	Drug	Activation of specific nuclear receptors, PPAR-gamma activation	MolecularInitiatingEvent	MIE interaction
Aspirin	Drug	Activation of specific nuclear receptors, PPAR-gamma activation	MolecularInitiatingEvent	MIE interaction
Ibuprofen	Drug	Activation of specific nuclear receptors, PPAR-gamma activation	MolecularInitiatingEvent	MIE interaction
Betamethasone	Drug	Activation of specific nuclear receptors, PPAR-gamma activation	MolecularInitiatingEvent	MIE interaction
Flavone	Drug	Activation of specific nuclear receptors, PPAR-gamma activation	MolecularInitiatingEvent	MIE interaction
Raloxifene	Drug	Decreased, Ovarian E2	KeyEvent	KE interaction
Tamoxifen	Drug	Decreased, Ovarian E2	KeyEvent	KE interaction
Fulvestrant	Drug	Decreased, Ovarian E2	KeyEvent	KE interaction
Diethylstilbestrol	Drug	prepubertal increase, Estrogen receptor (ER) activity	MolecularInitiatingEvent	MIE interaction
Genistein	Drug	prepubertal increase, Estrogen receptor (ER) activity	MolecularInitiatingEvent	MIE interaction
Haloperidol	Drug	Decreased, Dopaminergic activity	KeyEvent	KE interaction
Reserpine	Drug	Decreased, Dopaminergic activity	KeyEvent	KE interaction
Bleomycin	Drug	Pulmonary fibrosis	AdverseOutcome	AO interaction
Hydroxyurea	Drug	Thyroperoxidase, Inhibition	MolecularInitiatingEvent	MIE interaction
Kaempferol	Drug	Thyroperoxidase, Inhibition	MolecularInitiatingEvent	MIE interaction
Anthralin	Drug	Thyroperoxidase, Inhibition	MolecularInitiatingEvent	MIE interaction
Malathion	Drug	Thyroperoxidase, Inhibition	MolecularInitiatingEvent	MIE interaction
Tolazamide	Drug	Thyroperoxidase, Inhibition	MolecularInitiatingEvent	MIE interaction
Busulfan	Drug	Thyroperoxidase, Inhibition	MolecularInitiatingEvent	MIE interaction
Rifampicin	Drug	Thyroperoxidase, Inhibition	MolecularInitiatingEvent	MIE interaction
Tetracycline	Drug	Thyroperoxidase, Inhibition	MolecularInitiatingEvent	MIE interaction
17beta-Estradiol	Drug	Thyroperoxidase, Inhibition	MolecularInitiatingEvent	MIE interaction
Mifepristone	Drug	Thyroperoxidase, Inhibition	MolecularInitiatingEvent	MIE interaction
4-Hexylresorcinol	Drug	Thyroperoxidase, Inhibition	MolecularInitiatingEvent	MIE interaction
Dapsone	Drug	Thyroperoxidase, Inhibition	MolecularInitiatingEvent	MIE interaction
Aminoglutethimide	Drug	Thyroperoxidase, Inhibition	MolecularInitiatingEvent	MIE interaction
Oxytetracycline	Drug	Thyroperoxidase, Inhibition	MolecularInitiatingEvent	MIE interaction
Tiratricol	Drug	Thyroperoxidase, Inhibition	MolecularInitiatingEvent	MIE interaction
Isoniazid	Drug	Thyroperoxidase, Inhibition	MolecularInitiatingEvent	MIE interaction
Clove leaf oil	Drug	Thyroperoxidase, Inhibition	MolecularInitiatingEvent	MIE interaction
Propyl gallate	Drug	Thyroperoxidase, Inhibition	MolecularInitiatingEvent	MIE interaction
Hydroquinone	Drug	Thyroperoxidase, Inhibition	MolecularInitiatingEvent	MIE interaction
meso-Hexestrol	Drug	Thyroperoxidase, Inhibition	MolecularInitiatingEvent	MIE interaction
Eugenol	Drug	Thyroperoxidase, Inhibition	MolecularInitiatingEvent	MIE interaction
L-Ascorbic acid	Drug	Thyroperoxidase, Inhibition	MolecularInitiatingEvent	MIE interaction
3,5,3'-Triiodothyronine	Drug	Thyroperoxidase, Inhibition	MolecularInitiatingEvent	MIE interaction
Folic acid	Drug	Thyroperoxidase, Inhibition	MolecularInitiatingEvent	MIE interaction
Diethylstilbestrol	Drug	Thyroperoxidase, Inhibition	MolecularInitiatingEvent	MIE interaction
Troglitazone	Drug	Thyroperoxidase, Inhibition	MolecularInitiatingEvent	MIE interaction
Carboxin	Drug	Thyroperoxidase, Inhibition	MolecularInitiatingEvent	MIE interaction
6-Thioguanine	Drug	Thyroperoxidase, Inhibition	MolecularInitiatingEvent	MIE interaction
4-Hexylresorcinol	Drug	Inhibition, Cyclooxygenase 1 activity	MolecularInitiatingEvent	MIE interaction
Ifosfamide	Drug	Inhibition, Cyclooxygenase 1 activity	MolecularInitiatingEvent	MIE interaction
Rifampicin	Drug	Inhibition, Cyclooxygenase 1 activity	MolecularInitiatingEvent	MIE interaction
Resorcinol	Drug	Inhibition, Cyclooxygenase 1 activity	MolecularInitiatingEvent	MIE interaction
Clofibrate	Drug	Inhibition, Cyclooxygenase 1 activity	MolecularInitiatingEvent	MIE interaction
Folic acid	Drug	Inhibition, Cyclooxygenase 1 activity	MolecularInitiatingEvent	MIE interaction
Ibuprofen	Drug	Inhibition, Cyclooxygenase 1 activity	MolecularInitiatingEvent	MIE interaction
Celecoxib	Drug	Inhibition, Cyclooxygenase 1 activity	MolecularInitiatingEvent	MIE interaction
Anthralin	Drug	Inhibition, Cyclooxygenase 1 activity	MolecularInitiatingEvent	MIE interaction
Indomethacin	Drug	Inhibition, Cyclooxygenase 1 activity	MolecularInitiatingEvent	MIE interaction
Ketoprofen	Drug	Inhibition, Cyclooxygenase 1 activity	MolecularInitiatingEvent	MIE interaction
Oxytetracycline	Drug	Inhibition, Cyclooxygenase 1 activity	MolecularInitiatingEvent	MIE interaction
Meloxicam	Drug	Inhibition, Cyclooxygenase 1 activity	MolecularInitiatingEvent	MIE interaction
1-Phenyl-3-methyl-5-pyrazolone	Drug	Inhibition, Cyclooxygenase 1 activity	MolecularInitiatingEvent	MIE interaction
Carprofen	Drug	Inhibition, Cyclooxygenase 1 activity	MolecularInitiatingEvent	MIE interaction
Nimesulide	Drug	Inhibition, Cyclooxygenase 1 activity	MolecularInitiatingEvent	MIE interaction
Clotrimazole	Drug	Irreversible inhibition of hepatic VKOR by binding of AR at tyrosine 139, Failure to cycle	MolecularInitiatingEvent	MIE interaction
Triamcinolone acetonide	Drug	Irreversible inhibition of hepatic VKOR by binding of AR at tyrosine 139, Failure to cycle	MolecularInitiatingEvent	MIE interaction
Hydroxyprogesterone caproate	Drug	Irreversible inhibition of hepatic VKOR by binding of AR at tyrosine 139, Failure to cycle	MolecularInitiatingEvent	MIE interaction
Clove leaf oil	Drug	Irreversible inhibition of hepatic VKOR by binding of AR at tyrosine 139, Failure to cycle	MolecularInitiatingEvent	MIE interaction
Benzoin	Drug	Irreversible inhibition of hepatic VKOR by binding of AR at tyrosine 139, Failure to cycle	MolecularInitiatingEvent	MIE interaction
Febuxostat	Drug	Irreversible inhibition of hepatic VKOR by binding of AR at tyrosine 139, Failure to cycle	MolecularInitiatingEvent	MIE interaction
Methylprednisolone	Drug	Irreversible inhibition of hepatic VKOR by binding of AR at tyrosine 139, Failure to cycle	MolecularInitiatingEvent	MIE interaction
17alpha-Hydroxyprogesterone	Drug	Irreversible inhibition of hepatic VKOR by binding of AR at tyrosine 139, Failure to cycle	MolecularInitiatingEvent	MIE interaction
Levonorgestrel	Drug	Irreversible inhibition of hepatic VKOR by binding of AR at tyrosine 139, Failure to cycle	MolecularInitiatingEvent	MIE interaction
3'-Azido-3'-deoxythymidine	Drug	Irreversible inhibition of hepatic VKOR by binding of AR at tyrosine 139, Failure to cycle	MolecularInitiatingEvent	MIE interaction
Mestranol	Drug	Irreversible inhibition of hepatic VKOR by binding of AR at tyrosine 139, Failure to cycle	MolecularInitiatingEvent	MIE interaction
Prednisolone	Drug	Irreversible inhibition of hepatic VKOR by binding of AR at tyrosine 139, Failure to cycle	MolecularInitiatingEvent	MIE interaction
Etoposide	Drug	Irreversible inhibition of hepatic VKOR by binding of AR at tyrosine 139, Failure to cycle	MolecularInitiatingEvent	MIE interaction
(9Z,12R)-12-Hydroxyoctadec-9-enoic acid	Drug	Irreversible inhibition of hepatic VKOR by binding of AR at tyrosine 139, Failure to cycle	MolecularInitiatingEvent	MIE interaction
2-Hydroxy-4-methoxybenzophenone	Drug	Irreversible inhibition of hepatic VKOR by binding of AR at tyrosine 139, Failure to cycle	MolecularInitiatingEvent	MIE interaction
Potassium nitrate	Drug	Irreversible inhibition of hepatic VKOR by binding of AR at tyrosine 139, Failure to cycle	MolecularInitiatingEvent	MIE interaction
Equilin	Drug	Irreversible inhibition of hepatic VKOR by binding of AR at tyrosine 139, Failure to cycle	MolecularInitiatingEvent	MIE interaction
Methimazole	Drug	Irreversible inhibition of hepatic VKOR by binding of AR at tyrosine 139, Failure to cycle	MolecularInitiatingEvent	MIE interaction
Anthralin	Drug	Irreversible inhibition of hepatic VKOR by binding of AR at tyrosine 139, Failure to cycle	MolecularInitiatingEvent	MIE interaction
17alpha-Ethinylestradiol	Drug	Irreversible inhibition of hepatic VKOR by binding of AR at tyrosine 139, Failure to cycle	MolecularInitiatingEvent	MIE interaction
Azathioprine	Drug	Irreversible inhibition of hepatic VKOR by binding of AR at tyrosine 139, Failure to cycle	MolecularInitiatingEvent	MIE interaction
Letrozole	Drug	Irreversible inhibition of hepatic VKOR by binding of AR at tyrosine 139, Failure to cycle	MolecularInitiatingEvent	MIE interaction
Efavirenz	Drug	Irreversible inhibition of hepatic VKOR by binding of AR at tyrosine 139, Failure to cycle	MolecularInitiatingEvent	MIE interaction
Glycyrrhizin	Drug	Irreversible inhibition of hepatic VKOR by binding of AR at tyrosine 139, Failure to cycle	MolecularInitiatingEvent	MIE interaction
Nilutamide	Drug	Irreversible inhibition of hepatic VKOR by binding of AR at tyrosine 139, Failure to cycle	MolecularInitiatingEvent	MIE interaction
17beta-Estradiol	Drug	Irreversible inhibition of hepatic VKOR by binding of AR at tyrosine 139, Failure to cycle	MolecularInitiatingEvent	MIE interaction
Triclosan	Drug	Irreversible inhibition of hepatic VKOR by binding of AR at tyrosine 139, Failure to cycle	MolecularInitiatingEvent	MIE interaction
Forskolin	Drug	Irreversible inhibition of hepatic VKOR by binding of AR at tyrosine 139, Failure to cycle	MolecularInitiatingEvent	MIE interaction
Bicalutamide	Drug	Irreversible inhibition of hepatic VKOR by binding of AR at tyrosine 139, Failure to cycle	MolecularInitiatingEvent	MIE interaction
Furazolidone	Drug	Irreversible inhibition of hepatic VKOR by binding of AR at tyrosine 139, Failure to cycle	MolecularInitiatingEvent	MIE interaction
Eugenol	Drug	Irreversible inhibition of hepatic VKOR by binding of AR at tyrosine 139, Failure to cycle	MolecularInitiatingEvent	MIE interaction
4-Androstene-3,17-dione	Drug	Irreversible inhibition of hepatic VKOR by binding of AR at tyrosine 139, Failure to cycle	MolecularInitiatingEvent	MIE interaction
Glybenclamide	Drug	Irreversible inhibition of hepatic VKOR by binding of AR at tyrosine 139, Failure to cycle	MolecularInitiatingEvent	MIE interaction
Tetracycline	Drug	Irreversible inhibition of hepatic VKOR by binding of AR at tyrosine 139, Failure to cycle	MolecularInitiatingEvent	MIE interaction
Albendazole	Drug	Irreversible inhibition of hepatic VKOR by binding of AR at tyrosine 139, Failure to cycle	MolecularInitiatingEvent	MIE interaction
Ketoconazole	Drug	Irreversible inhibition of hepatic VKOR by binding of AR at tyrosine 139, Failure to cycle	MolecularInitiatingEvent	MIE interaction
Corticosterone	Drug	Irreversible inhibition of hepatic VKOR by binding of AR at tyrosine 139, Failure to cycle	MolecularInitiatingEvent	MIE interaction
Benzocaine	Drug	Irreversible inhibition of hepatic VKOR by binding of AR at tyrosine 139, Failure to cycle	MolecularInitiatingEvent	MIE interaction
Estrone	Drug	Irreversible inhibition of hepatic VKOR by binding of AR at tyrosine 139, Failure to cycle	MolecularInitiatingEvent	MIE interaction
Dexamethasone	Drug	Irreversible inhibition of hepatic VKOR by binding of AR at tyrosine 139, Failure to cycle	MolecularInitiatingEvent	MIE interaction
4-Nitrophenol	Drug	Irreversible inhibition of hepatic VKOR by binding of AR at tyrosine 139, Failure to cycle	MolecularInitiatingEvent	MIE interaction
Oxytetracycline	Drug	Irreversible inhibition of hepatic VKOR by binding of AR at tyrosine 139, Failure to cycle	MolecularInitiatingEvent	MIE interaction
Spironolactone	Drug	Irreversible inhibition of hepatic VKOR by binding of AR at tyrosine 139, Failure to cycle	MolecularInitiatingEvent	MIE interaction
4-Hexylresorcinol	Drug	Irreversible inhibition of hepatic VKOR by binding of AR at tyrosine 139, Failure to cycle	MolecularInitiatingEvent	MIE interaction
5,6-Benzoflavone	Drug	Irreversible inhibition of hepatic VKOR by binding of AR at tyrosine 139, Failure to cycle	MolecularInitiatingEvent	MIE interaction
Tromethamine	Drug	Irreversible inhibition of hepatic VKOR by binding of AR at tyrosine 139, Failure to cycle	MolecularInitiatingEvent	MIE interaction
4-Hydroxyandrostenedione	Drug	Irreversible inhibition of hepatic VKOR by binding of AR at tyrosine 139, Failure to cycle	MolecularInitiatingEvent	MIE interaction
Mifepristone	Drug	Irreversible inhibition of hepatic VKOR by binding of AR at tyrosine 139, Failure to cycle	MolecularInitiatingEvent	MIE interaction
1-Chloro-2,4-dinitrobenzene	Drug	Irreversible inhibition of hepatic VKOR by binding of AR at tyrosine 139, Failure to cycle	MolecularInitiatingEvent	MIE interaction
Ethynodiol diacetate	Drug	Irreversible inhibition of hepatic VKOR by binding of AR at tyrosine 139, Failure to cycle	MolecularInitiatingEvent	MIE interaction
Tacrine	Drug	Irreversible inhibition of hepatic VKOR by binding of AR at tyrosine 139, Failure to cycle	MolecularInitiatingEvent	MIE interaction
Anastrozole	Drug	Irreversible inhibition of hepatic VKOR by binding of AR at tyrosine 139, Failure to cycle	MolecularInitiatingEvent	MIE interaction
Carboxin	Drug	Irreversible inhibition of hepatic VKOR by binding of AR at tyrosine 139, Failure to cycle	MolecularInitiatingEvent	MIE interaction
17-Methyltestosterone	Drug	Irreversible inhibition of hepatic VKOR by binding of AR at tyrosine 139, Failure to cycle	MolecularInitiatingEvent	MIE interaction
3,5,3'-Triiodothyronine	Drug	Irreversible inhibition of hepatic VKOR by binding of AR at tyrosine 139, Failure to cycle	MolecularInitiatingEvent	MIE interaction
Testosterone propionate	Drug	Irreversible inhibition of hepatic VKOR by binding of AR at tyrosine 139, Failure to cycle	MolecularInitiatingEvent	MIE interaction
Deflazacort	Drug	Irreversible inhibition of hepatic VKOR by binding of AR at tyrosine 139, Failure to cycle	MolecularInitiatingEvent	MIE interaction
Phenothiazine	Drug	Irreversible inhibition of hepatic VKOR by binding of AR at tyrosine 139, Failure to cycle	MolecularInitiatingEvent	MIE interaction
7-Ethyl-2-methyl-4-undecanolsulfate, sodium salt	Drug	Irreversible inhibition of hepatic VKOR by binding of AR at tyrosine 139, Failure to cycle	MolecularInitiatingEvent	MIE interaction
Trilostane	Drug	Irreversible inhibition of hepatic VKOR by binding of AR at tyrosine 139, Failure to cycle	MolecularInitiatingEvent	MIE interaction
Finasteride	Drug	Irreversible inhibition of hepatic VKOR by binding of AR at tyrosine 139, Failure to cycle	MolecularInitiatingEvent	MIE interaction
Budesonide	Drug	Irreversible inhibition of hepatic VKOR by binding of AR at tyrosine 139, Failure to cycle	MolecularInitiatingEvent	MIE interaction
Farnesol	Drug	Irreversible inhibition of hepatic VKOR by binding of AR at tyrosine 139, Failure to cycle	MolecularInitiatingEvent	MIE interaction
Estriol	Drug	Irreversible inhibition of hepatic VKOR by binding of AR at tyrosine 139, Failure to cycle	MolecularInitiatingEvent	MIE interaction
Medroxyprogesterone acetate	Drug	Irreversible inhibition of hepatic VKOR by binding of AR at tyrosine 139, Failure to cycle	MolecularInitiatingEvent	MIE interaction
Chlorhexidine	Drug	Irreversible inhibition of hepatic VKOR by binding of AR at tyrosine 139, Failure to cycle	MolecularInitiatingEvent	MIE interaction
Codeine	Drug	Irreversible inhibition of hepatic VKOR by binding of AR at tyrosine 139, Failure to cycle	MolecularInitiatingEvent	MIE interaction
Haloperidol	Drug	Irreversible inhibition of hepatic VKOR by binding of AR at tyrosine 139, Failure to cycle	MolecularInitiatingEvent	MIE interaction
Melengestrol acetate	Drug	Irreversible inhibition of hepatic VKOR by binding of AR at tyrosine 139, Failure to cycle	MolecularInitiatingEvent	MIE interaction
dl-Norgestrel	Drug	Irreversible inhibition of hepatic VKOR by binding of AR at tyrosine 139, Failure to cycle	MolecularInitiatingEvent	MIE interaction
Betamethasone 21-phosphate disodium	Drug	Irreversible inhibition of hepatic VKOR by binding of AR at tyrosine 139, Failure to cycle	MolecularInitiatingEvent	MIE interaction
all-trans-Retinoic acid	Drug	Irreversible inhibition of hepatic VKOR by binding of AR at tyrosine 139, Failure to cycle	MolecularInitiatingEvent	MIE interaction
Estradiol cypionate	Drug	Irreversible inhibition of hepatic VKOR by binding of AR at tyrosine 139, Failure to cycle	MolecularInitiatingEvent	MIE interaction
Oxazepam	Drug	Irreversible inhibition of hepatic VKOR by binding of AR at tyrosine 139, Failure to cycle	MolecularInitiatingEvent	MIE interaction
Pentaerythritol tetranitrate	Drug	Irreversible inhibition of hepatic VKOR by binding of AR at tyrosine 139, Failure to cycle	MolecularInitiatingEvent	MIE interaction
Dehydroepiandrosterone	Drug	Irreversible inhibition of hepatic VKOR by binding of AR at tyrosine 139, Failure to cycle	MolecularInitiatingEvent	MIE interaction
Melatonin	Drug	Irreversible inhibition of hepatic VKOR by binding of AR at tyrosine 139, Failure to cycle	MolecularInitiatingEvent	MIE interaction
4-Hydroxytamoxifen	Drug	Irreversible inhibition of hepatic VKOR by binding of AR at tyrosine 139, Failure to cycle	MolecularInitiatingEvent	MIE interaction
Sparfloxacin	Drug	Irreversible inhibition of hepatic VKOR by binding of AR at tyrosine 139, Failure to cycle	MolecularInitiatingEvent	MIE interaction
meso-Hexestrol	Drug	Irreversible inhibition of hepatic VKOR by binding of AR at tyrosine 139, Failure to cycle	MolecularInitiatingEvent	MIE interaction
Mefenamic acid	Drug	Irreversible inhibition of hepatic VKOR by binding of AR at tyrosine 139, Failure to cycle	MolecularInitiatingEvent	MIE interaction
Triamcinolone	Drug	Irreversible inhibition of hepatic VKOR by binding of AR at tyrosine 139, Failure to cycle	MolecularInitiatingEvent	MIE interaction
dl-Menthol	Drug	Irreversible inhibition of hepatic VKOR by binding of AR at tyrosine 139, Failure to cycle	MolecularInitiatingEvent	MIE interaction
Theophylline	Drug	Irreversible inhibition of hepatic VKOR by binding of AR at tyrosine 139, Failure to cycle	MolecularInitiatingEvent	MIE interaction
Metoprolol	Drug	Irreversible inhibition of hepatic VKOR by binding of AR at tyrosine 139, Failure to cycle	MolecularInitiatingEvent	MIE interaction
Warfarin	Drug	Irreversible inhibition of hepatic VKOR by binding of AR at tyrosine 139, Failure to cycle	MolecularInitiatingEvent	MIE interaction
Resveratrol	Drug	Irreversible inhibition of hepatic VKOR by binding of AR at tyrosine 139, Failure to cycle	MolecularInitiatingEvent	MIE interaction
Tamoxifen	Drug	Irreversible inhibition of hepatic VKOR by binding of AR at tyrosine 139, Failure to cycle	MolecularInitiatingEvent	MIE interaction
Valproic acid	Drug	Irreversible inhibition of hepatic VKOR by binding of AR at tyrosine 139, Failure to cycle	MolecularInitiatingEvent	MIE interaction
Nitrofurazone	Drug	Irreversible inhibition of hepatic VKOR by binding of AR at tyrosine 139, Failure to cycle	MolecularInitiatingEvent	MIE interaction
L-Dopa	Drug	Irreversible inhibition of hepatic VKOR by binding of AR at tyrosine 139, Failure to cycle	MolecularInitiatingEvent	MIE interaction
Danazol	Drug	Irreversible inhibition of hepatic VKOR by binding of AR at tyrosine 139, Failure to cycle	MolecularInitiatingEvent	MIE interaction
Megestrol acetate	Drug	Irreversible inhibition of hepatic VKOR by binding of AR at tyrosine 139, Failure to cycle	MolecularInitiatingEvent	MIE interaction
Lovastatin	Drug	Irreversible inhibition of hepatic VKOR by binding of AR at tyrosine 139, Failure to cycle	MolecularInitiatingEvent	MIE interaction
Dapsone	Drug	Irreversible inhibition of hepatic VKOR by binding of AR at tyrosine 139, Failure to cycle	MolecularInitiatingEvent	MIE interaction
Flutamide	Drug	Irreversible inhibition of hepatic VKOR by binding of AR at tyrosine 139, Failure to cycle	MolecularInitiatingEvent	MIE interaction
Nonoxynol	Drug	Irreversible inhibition of hepatic VKOR by binding of AR at tyrosine 139, Failure to cycle	MolecularInitiatingEvent	MIE interaction
Metyrapone	Drug	Irreversible inhibition of hepatic VKOR by binding of AR at tyrosine 139, Failure to cycle	MolecularInitiatingEvent	MIE interaction
Astemizole	Drug	Irreversible inhibition of hepatic VKOR by binding of AR at tyrosine 139, Failure to cycle	MolecularInitiatingEvent	MIE interaction
2-Ethylhexyl 4-(dimethylamino)benzoate	Drug	Irreversible inhibition of hepatic VKOR by binding of AR at tyrosine 139, Failure to cycle	MolecularInitiatingEvent	MIE interaction
Colchicine	Drug	Irreversible inhibition of hepatic VKOR by binding of AR at tyrosine 139, Failure to cycle	MolecularInitiatingEvent	MIE interaction
l-Tryptophan	Drug	Irreversible inhibition of hepatic VKOR by binding of AR at tyrosine 139, Failure to cycle	MolecularInitiatingEvent	MIE interaction
Decanoic acid	Drug	Irreversible inhibition of hepatic VKOR by binding of AR at tyrosine 139, Failure to cycle	MolecularInitiatingEvent	MIE interaction
2-Phenoxyethanol	Drug	Irreversible inhibition of hepatic VKOR by binding of AR at tyrosine 139, Failure to cycle	MolecularInitiatingEvent	MIE interaction
Permethrin	Drug	Irreversible inhibition of hepatic VKOR by binding of AR at tyrosine 139, Failure to cycle	MolecularInitiatingEvent	MIE interaction
Prednisone	Drug	Irreversible inhibition of hepatic VKOR by binding of AR at tyrosine 139, Failure to cycle	MolecularInitiatingEvent	MIE interaction
Riboflavin	Drug	Irreversible inhibition of hepatic VKOR by binding of AR at tyrosine 139, Failure to cycle	MolecularInitiatingEvent	MIE interaction
Norethindrone	Drug	Irreversible inhibition of hepatic VKOR by binding of AR at tyrosine 139, Failure to cycle	MolecularInitiatingEvent	MIE interaction
Lynestrenol	Drug	Irreversible inhibition of hepatic VKOR by binding of AR at tyrosine 139, Failure to cycle	MolecularInitiatingEvent	MIE interaction
Stavudine	Drug	Irreversible inhibition of hepatic VKOR by binding of AR at tyrosine 139, Failure to cycle	MolecularInitiatingEvent	MIE interaction
Cyproterone acetate	Drug	Irreversible inhibition of hepatic VKOR by binding of AR at tyrosine 139, Failure to cycle	MolecularInitiatingEvent	MIE interaction
4-Aminofolic acid	Drug	Irreversible inhibition of hepatic VKOR by binding of AR at tyrosine 139, Failure to cycle	MolecularInitiatingEvent	MIE interaction
Leflunomide	Drug	Irreversible inhibition of hepatic VKOR by binding of AR at tyrosine 139, Failure to cycle	MolecularInitiatingEvent	MIE interaction
Carbamazepine	Drug	Irreversible inhibition of hepatic VKOR by binding of AR at tyrosine 139, Failure to cycle	MolecularInitiatingEvent	MIE interaction
Fluocinolone acetonide	Drug	Irreversible inhibition of hepatic VKOR by binding of AR at tyrosine 139, Failure to cycle	MolecularInitiatingEvent	MIE interaction
Progesterone	Drug	Irreversible inhibition of hepatic VKOR by binding of AR at tyrosine 139, Failure to cycle	MolecularInitiatingEvent	MIE interaction
Celecoxib	Drug	Irreversible inhibition of hepatic VKOR by binding of AR at tyrosine 139, Failure to cycle	MolecularInitiatingEvent	MIE interaction
Betamethasone	Drug	Irreversible inhibition of hepatic VKOR by binding of AR at tyrosine 139, Failure to cycle	MolecularInitiatingEvent	MIE interaction
Diethylstilbestrol	Drug	Irreversible inhibition of hepatic VKOR by binding of AR at tyrosine 139, Failure to cycle	MolecularInitiatingEvent	MIE interaction
(1R,2S,5R)-(-)-Menthol	Drug	Irreversible inhibition of hepatic VKOR by binding of AR at tyrosine 139, Failure to cycle	MolecularInitiatingEvent	MIE interaction
Cortisone	Drug	Irreversible inhibition of hepatic VKOR by binding of AR at tyrosine 139, Failure to cycle	MolecularInitiatingEvent	MIE interaction
Genistein	Drug	Irreversible inhibition of hepatic VKOR by binding of AR at tyrosine 139, Failure to cycle	MolecularInitiatingEvent	MIE interaction
Dexamethasone sodium phosphate	Drug	Irreversible inhibition of hepatic VKOR by binding of AR at tyrosine 139, Failure to cycle	MolecularInitiatingEvent	MIE interaction
Linolenic acid	Drug	Irreversible inhibition of hepatic VKOR by binding of AR at tyrosine 139, Failure to cycle	MolecularInitiatingEvent	MIE interaction
Flurandrenolide	Drug	Irreversible inhibition of hepatic VKOR by binding of AR at tyrosine 139, Failure to cycle	MolecularInitiatingEvent	MIE interaction
6-Thioguanine	Drug	Irreversible inhibition of hepatic VKOR by binding of AR at tyrosine 139, Failure to cycle	MolecularInitiatingEvent	MIE interaction
Digoxin	Drug	Irreversible inhibition of hepatic VKOR by binding of AR at tyrosine 139, Failure to cycle	MolecularInitiatingEvent	MIE interaction
Fluorometholone	Drug	Irreversible inhibition of hepatic VKOR by binding of AR at tyrosine 139, Failure to cycle	MolecularInitiatingEvent	MIE interaction
5alpha-Dihydrotestosterone	Drug	Irreversible inhibition of hepatic VKOR by binding of AR at tyrosine 139, Failure to cycle	MolecularInitiatingEvent	MIE interaction
Sulfasalazine	Drug	Irreversible inhibition of hepatic VKOR by binding of AR at tyrosine 139, Failure to cycle	MolecularInitiatingEvent	MIE interaction
Flavone	Drug	Irreversible inhibition of hepatic VKOR by binding of AR at tyrosine 139, Failure to cycle	MolecularInitiatingEvent	MIE interaction
17alpha-Ethinylestradiol	Drug	Inhibition, 5-hydroxytryptamine transporter (5-HTT; SERT)	MolecularInitiatingEvent	MIE interaction
Haloperidol	Drug	Inhibition, 5-hydroxytryptamine transporter (5-HTT; SERT)	MolecularInitiatingEvent	MIE interaction
Astemizole	Drug	Inhibition, 5-hydroxytryptamine transporter (5-HTT; SERT)	MolecularInitiatingEvent	MIE interaction
Estrone	Drug	Inhibition, 5-hydroxytryptamine transporter (5-HTT; SERT)	MolecularInitiatingEvent	MIE interaction
Fluvoxamine	Drug	Inhibition, 5-hydroxytryptamine transporter (5-HTT; SERT)	MolecularInitiatingEvent	MIE interaction
Ketoconazole	Drug	Inhibition, 5-hydroxytryptamine transporter (5-HTT; SERT)	MolecularInitiatingEvent	MIE interaction
Ethionamide	Drug	Activation, Estrogen receptor	MolecularInitiatingEvent	MIE interaction
2',3'-Dideoxycytidine	Drug	Activation, Estrogen receptor	MolecularInitiatingEvent	MIE interaction
2-Hydroxy-4-methoxybenzophenone	Drug	Activation, Estrogen receptor	MolecularInitiatingEvent	MIE interaction
Phenol	Drug	Activation, Estrogen receptor	MolecularInitiatingEvent	MIE interaction
Primidone	Drug	Activation, Estrogen receptor	MolecularInitiatingEvent	MIE interaction
Triclosan	Drug	Activation, Estrogen receptor	MolecularInitiatingEvent	MIE interaction
Benzophenone	Drug	Activation, Estrogen receptor	MolecularInitiatingEvent	MIE interaction
3,5,3'-Triiodothyronine	Drug	Activation, Estrogen receptor	MolecularInitiatingEvent	MIE interaction
Mifepristone	Drug	Activation, Estrogen receptor	MolecularInitiatingEvent	MIE interaction
Levonorgestrel	Drug	Activation, Estrogen receptor	MolecularInitiatingEvent	MIE interaction
Albendazole	Drug	Activation, Estrogen receptor	MolecularInitiatingEvent	MIE interaction
4-Chlorophenol	Drug	Activation, Estrogen receptor	MolecularInitiatingEvent	MIE interaction
Decanoic acid	Drug	Activation, Estrogen receptor	MolecularInitiatingEvent	MIE interaction
Mestranol	Drug	Activation, Estrogen receptor	MolecularInitiatingEvent	MIE interaction
Corticosterone	Drug	Activation, Estrogen receptor	MolecularInitiatingEvent	MIE interaction
17alpha-Hydroxyprogesterone	Drug	Activation, Estrogen receptor	MolecularInitiatingEvent	MIE interaction
17-Methyltestosterone	Drug	Activation, Estrogen receptor	MolecularInitiatingEvent	MIE interaction
Pregnenolone	Drug	Activation, Estrogen receptor	MolecularInitiatingEvent	MIE interaction
4-Hexylresorcinol	Drug	Activation, Estrogen receptor	MolecularInitiatingEvent	MIE interaction
Forskolin	Drug	Activation, Estrogen receptor	MolecularInitiatingEvent	MIE interaction
Potassium perchlorate	Drug	Activation, Estrogen receptor	MolecularInitiatingEvent	MIE interaction
Carbamazepine	Drug	Activation, Estrogen receptor	MolecularInitiatingEvent	MIE interaction
Pyrimethamine	Drug	Activation, Estrogen receptor	MolecularInitiatingEvent	MIE interaction
Tamoxifen	Drug	Activation, Estrogen receptor	MolecularInitiatingEvent	MIE interaction
Retinol	Drug	Activation, Estrogen receptor	MolecularInitiatingEvent	MIE interaction
9-cis Retinoic acid	Drug	Activation, Estrogen receptor	MolecularInitiatingEvent	MIE interaction
Riboflavin	Drug	Activation, Estrogen receptor	MolecularInitiatingEvent	MIE interaction
Prednisone	Drug	Activation, Estrogen receptor	MolecularInitiatingEvent	MIE interaction
Danazol	Drug	Activation, Estrogen receptor	MolecularInitiatingEvent	MIE interaction
Febuxostat	Drug	Activation, Estrogen receptor	MolecularInitiatingEvent	MIE interaction
Isoniazid	Drug	Activation, Estrogen receptor	MolecularInitiatingEvent	MIE interaction
Lynestrenol	Drug	Activation, Estrogen receptor	MolecularInitiatingEvent	MIE interaction
Linolenic acid	Drug	Activation, Estrogen receptor	MolecularInitiatingEvent	MIE interaction
Equilin	Drug	Activation, Estrogen receptor	MolecularInitiatingEvent	MIE interaction
all-trans-Retinoic acid	Drug	Activation, Estrogen receptor	MolecularInitiatingEvent	MIE interaction
Deflazacort	Drug	Activation, Estrogen receptor	MolecularInitiatingEvent	MIE interaction
Cyproterone acetate	Drug	Activation, Estrogen receptor	MolecularInitiatingEvent	MIE interaction
Propylthiouracil	Drug	Activation, Estrogen receptor	MolecularInitiatingEvent	MIE interaction
Arotinoid acid	Drug	Activation, Estrogen receptor	MolecularInitiatingEvent	MIE interaction
Benzoic acid	Drug	Activation, Estrogen receptor	MolecularInitiatingEvent	MIE interaction
Anastrozole	Drug	Activation, Estrogen receptor	MolecularInitiatingEvent	MIE interaction
Emodin	Drug	Activation, Estrogen receptor	MolecularInitiatingEvent	MIE interaction
meso-Hexestrol	Drug	Activation, Estrogen receptor	MolecularInitiatingEvent	MIE interaction
Melengestrol acetate	Drug	Activation, Estrogen receptor	MolecularInitiatingEvent	MIE interaction
Dexamethasone sodium phosphate	Drug	Activation, Estrogen receptor	MolecularInitiatingEvent	MIE interaction
Testosterone propionate	Drug	Activation, Estrogen receptor	MolecularInitiatingEvent	MIE interaction
o-(Chloroacetylcarbamoyl)fumagillol	Drug	Activation, Estrogen receptor	MolecularInitiatingEvent	MIE interaction
Eugenol	Drug	Activation, Estrogen receptor	MolecularInitiatingEvent	MIE interaction
4-Androstene-3,17-dione	Drug	Activation, Estrogen receptor	MolecularInitiatingEvent	MIE interaction
Progesterone	Drug	Activation, Estrogen receptor	MolecularInitiatingEvent	MIE interaction
Clove leaf oil	Drug	Activation, Estrogen receptor	MolecularInitiatingEvent	MIE interaction
Niacinamide	Drug	Activation, Estrogen receptor	MolecularInitiatingEvent	MIE interaction
Estriol	Drug	Activation, Estrogen receptor	MolecularInitiatingEvent	MIE interaction
Simvastatin	Drug	Activation, Estrogen receptor	MolecularInitiatingEvent	MIE interaction
4-Hydroxytamoxifen	Drug	Activation, Estrogen receptor	MolecularInitiatingEvent	MIE interaction
Fulvestrant	Drug	Activation, Estrogen receptor	MolecularInitiatingEvent	MIE interaction
Genistein	Drug	Activation, Estrogen receptor	MolecularInitiatingEvent	MIE interaction
Flurbiprofen	Drug	Activation, Estrogen receptor	MolecularInitiatingEvent	MIE interaction
Thiabendazole	Drug	Activation, Estrogen receptor	MolecularInitiatingEvent	MIE interaction
Norethindrone	Drug	Activation, Estrogen receptor	MolecularInitiatingEvent	MIE interaction
Haloperidol	Drug	Activation, Estrogen receptor	MolecularInitiatingEvent	MIE interaction
Levothyroxine	Drug	Activation, Estrogen receptor	MolecularInitiatingEvent	MIE interaction
Adenine	Drug	Activation, Estrogen receptor	MolecularInitiatingEvent	MIE interaction
4-Hydroxyandrostenedione	Drug	Activation, Estrogen receptor	MolecularInitiatingEvent	MIE interaction
Budesonide	Drug	Activation, Estrogen receptor	MolecularInitiatingEvent	MIE interaction
Pentaerythritol tetranitrate	Drug	Activation, Estrogen receptor	MolecularInitiatingEvent	MIE interaction
Clotrimazole	Drug	Activation, Estrogen receptor	MolecularInitiatingEvent	MIE interaction
Etoposide	Drug	Activation, Estrogen receptor	MolecularInitiatingEvent	MIE interaction
Pimozide	Drug	Activation, Estrogen receptor	MolecularInitiatingEvent	MIE interaction
Diethylstilbestrol	Drug	Activation, Estrogen receptor	MolecularInitiatingEvent	MIE interaction
(4-Aminophenyl)arsonic acid	Drug	Activation, Estrogen receptor	MolecularInitiatingEvent	MIE interaction
5alpha-Dihydrotestosterone	Drug	Activation, Estrogen receptor	MolecularInitiatingEvent	MIE interaction
Hydroxyprogesterone caproate	Drug	Activation, Estrogen receptor	MolecularInitiatingEvent	MIE interaction
Spironolactone	Drug	Activation, Estrogen receptor	MolecularInitiatingEvent	MIE interaction
Pyrazinamide	Drug	Activation, Estrogen receptor	MolecularInitiatingEvent	MIE interaction
Ifosfamide	Drug	Activation, Estrogen receptor	MolecularInitiatingEvent	MIE interaction
5,6-Benzoflavone	Drug	Activation, Estrogen receptor	MolecularInitiatingEvent	MIE interaction
Bexarotene	Drug	Activation, Estrogen receptor	MolecularInitiatingEvent	MIE interaction
Tetracycline	Drug	Activation, Estrogen receptor	MolecularInitiatingEvent	MIE interaction
Dehydroepiandrosterone	Drug	Activation, Estrogen receptor	MolecularInitiatingEvent	MIE interaction
Kaempferol	Drug	Activation, Estrogen receptor	MolecularInitiatingEvent	MIE interaction
Fluorometholone	Drug	Activation, Estrogen receptor	MolecularInitiatingEvent	MIE interaction
Trilostane	Drug	Activation, Estrogen receptor	MolecularInitiatingEvent	MIE interaction
Dapsone	Drug	Activation, Estrogen receptor	MolecularInitiatingEvent	MIE interaction
Estrone	Drug	Activation, Estrogen receptor	MolecularInitiatingEvent	MIE interaction
Reserpine	Drug	Activation, Estrogen receptor	MolecularInitiatingEvent	MIE interaction
Fumagillin	Drug	Activation, Estrogen receptor	MolecularInitiatingEvent	MIE interaction
Triamcinolone	Drug	Activation, Estrogen receptor	MolecularInitiatingEvent	MIE interaction
dl-Norgestrel	Drug	Activation, Estrogen receptor	MolecularInitiatingEvent	MIE interaction
Resveratrol	Drug	Activation, Estrogen receptor	MolecularInitiatingEvent	MIE interaction
Estradiol cypionate	Drug	Activation, Estrogen receptor	MolecularInitiatingEvent	MIE interaction
D-Lactic acid	Drug	Activation, Estrogen receptor	MolecularInitiatingEvent	MIE interaction
p-Synephrine	Drug	Activation, Estrogen receptor	MolecularInitiatingEvent	MIE interaction
Astemizole	Drug	Activation, Estrogen receptor	MolecularInitiatingEvent	MIE interaction
Resorcinol	Drug	Activation, Estrogen receptor	MolecularInitiatingEvent	MIE interaction
Loratadine	Drug	Activation, Estrogen receptor	MolecularInitiatingEvent	MIE interaction
17alpha-Ethinylestradiol	Drug	Activation, Estrogen receptor	MolecularInitiatingEvent	MIE interaction
Milrinone	Drug	Activation, Estrogen receptor	MolecularInitiatingEvent	MIE interaction
2-Ethylhexyl 4-(dimethylamino)benzoate	Drug	Activation, Estrogen receptor	MolecularInitiatingEvent	MIE interaction
Hydrochlorothiazide	Drug	Activation, Estrogen receptor	MolecularInitiatingEvent	MIE interaction
Nonoxynol	Drug	Activation, Estrogen receptor	MolecularInitiatingEvent	MIE interaction
Hydroxyurea	Drug	Activation, Estrogen receptor	MolecularInitiatingEvent	MIE interaction
L-Ascorbic acid	Drug	Activation, Estrogen receptor	MolecularInitiatingEvent	MIE interaction
Furazolidone	Drug	Activation, Estrogen receptor	MolecularInitiatingEvent	MIE interaction
Colchicine	Drug	Activation, Estrogen receptor	MolecularInitiatingEvent	MIE interaction
Ethynodiol diacetate	Drug	Activation, Estrogen receptor	MolecularInitiatingEvent	MIE interaction
Tiratricol	Drug	Activation, Estrogen receptor	MolecularInitiatingEvent	MIE interaction
Oxolinic acid	Drug	Activation, Estrogen receptor	MolecularInitiatingEvent	MIE interaction
Triamcinolone acetonide	Drug	Activation, Estrogen receptor	MolecularInitiatingEvent	MIE interaction
Metformin	Drug	Activation, Estrogen receptor	MolecularInitiatingEvent	MIE interaction
17beta-Estradiol	Drug	Activation, Estrogen receptor	MolecularInitiatingEvent	MIE interaction
Flavone	Drug	Activation, Estrogen receptor	MolecularInitiatingEvent	MIE interaction
Chlorotrianisene	Drug	Activation, Estrogen receptor	MolecularInitiatingEvent	MIE interaction
Troglitazone	Drug	Activation, Estrogen receptor	MolecularInitiatingEvent	MIE interaction
Fenoxaprop-ethyl	Drug	Activation, Estrogen receptor	MolecularInitiatingEvent	MIE interaction
Pyridoxine	Drug	Activation, Estrogen receptor	MolecularInitiatingEvent	MIE interaction
1-Chloro-2,4-dinitrobenzene	Drug	Activation, Estrogen receptor	MolecularInitiatingEvent	MIE interaction
Glycerol	Drug	Activation, Estrogen receptor	MolecularInitiatingEvent	MIE interaction
Gemfibrozil	Drug	Activation, Estrogen receptor	MolecularInitiatingEvent	MIE interaction
Oxazepam	Drug	Activation, Estrogen receptor	MolecularInitiatingEvent	MIE interaction
Atenolol	Drug	Activation, Estrogen receptor	MolecularInitiatingEvent	MIE interaction
Folic acid	Drug	Activation, Estrogen receptor	MolecularInitiatingEvent	MIE interaction
Niclosamide	Drug	Activation, Estrogen receptor	MolecularInitiatingEvent	MIE interaction
Lactic acid	Drug	Activation, Estrogen receptor	MolecularInitiatingEvent	MIE interaction
Ibuprofen	Drug	Activation, Estrogen receptor	MolecularInitiatingEvent	MIE interaction
Busulfan	Drug	Activation, Estrogen receptor	MolecularInitiatingEvent	MIE interaction
Acetohexamide	Drug	Activation, Estrogen receptor	MolecularInitiatingEvent	MIE interaction
Cyclosporin A	Drug	Activation, Estrogen receptor	MolecularInitiatingEvent	MIE interaction
Oxalic acid	Drug	Activation, Estrogen receptor	MolecularInitiatingEvent	MIE interaction
Mefenamic acid	Drug	Activation, Estrogen receptor	MolecularInitiatingEvent	MIE interaction
Benzylamine	Drug	Activation, Estrogen receptor	MolecularInitiatingEvent	MIE interaction
Betamethasone	Drug	Activation, Estrogen receptor	MolecularInitiatingEvent	MIE interaction
Sulfacetamide	Drug	Activation, Estrogen receptor	MolecularInitiatingEvent	MIE interaction
Carboxin	Drug	Activation, Estrogen receptor	MolecularInitiatingEvent	MIE interaction
Etoposide	Drug	Binding to (interferes with) topoisomerase II enzyme	MolecularInitiatingEvent	MIE interaction
Etoposide	Drug	MLL chromosomal translocation	KeyEvent	KE interaction
Etoposide	Drug	Infant leukaemia	AdverseOutcome	AO interaction
Sertraline	Drug	Inhibition, 5-hydroxytryptamine transporter (5-HTT; SERT)	MolecularInitiatingEvent	MIE interaction
Ketoconazole	Drug	CYP7B activity, inhibition	MolecularInitiatingEvent	MIE interaction
Ketoconazole	Drug	7alpha-hydroxypregnenolone synthesis in the brain, decreased	KeyEvent	KE interaction
Disulfiram	Drug	Thiol group of chemicals interact with sulfuhydryl groups of proteins to form thiol adducts	MolecularInitiatingEvent	MIE interaction
Adefovir dipivoxil	Drug	Inhibition of mitochondrial DNA polymerase gamma (Pol gamma)	MolecularInitiatingEvent	MIE interaction
Cidofovir	Drug	Inhibition of mitochondrial DNA polymerase gamma (Pol gamma)	MolecularInitiatingEvent	MIE interaction
Tenofovir	Drug	Inhibition of mitochondrial DNA polymerase gamma (Pol gamma)	MolecularInitiatingEvent	MIE interaction
Vancomycin	Drug	Binding of substrate, endocytic receptor	MolecularInitiatingEvent	MIE interaction
Gentamicin	Drug	Binding of substrate, endocytic receptor	MolecularInitiatingEvent	MIE interaction
Polymyxin B	Drug	Binding of substrate, endocytic receptor	MolecularInitiatingEvent	MIE interaction
Tobramycin	Drug	Binding of substrate, endocytic receptor	MolecularInitiatingEvent	MIE interaction
Acetaminophen	Drug	CYP2E1 Activation	MolecularInitiatingEvent	MIE interaction
Isoflurane	Drug	CYP2E1 Activation	MolecularInitiatingEvent	MIE interaction
Chlorzoxazone	Drug	CYP2E1 Activation	MolecularInitiatingEvent	MIE interaction
Acetohexamide	Drug	CYP2E1 Activation	MolecularInitiatingEvent	MIE interaction
Methoxyflurane	Drug	CYP2E1 Activation	MolecularInitiatingEvent	MIE interaction
Ethanol	Drug	CYP2E1 Activation	MolecularInitiatingEvent	MIE interaction
Sevoflurane	Drug	CYP2E1 Activation	MolecularInitiatingEvent	MIE interaction
Isoniazid	Drug	CYP2E1 Activation	MolecularInitiatingEvent	MIE interaction
Enflurane	Drug	CYP2E1 Activation	MolecularInitiatingEvent	MIE interaction
Halothane	Drug	CYP2E1 Activation	MolecularInitiatingEvent	MIE interaction
Isoniazid	Drug	Protein Adduct Formation	MolecularInitiatingEvent	MIE interaction
Nimodipine	Drug	Blockade, L-Type Calcium Channels	MolecularInitiatingEvent	MIE interaction
Verapamil	Drug	Blockade, L-Type Calcium Channels	MolecularInitiatingEvent	MIE interaction
Amlodipine	Drug	Blockade, L-Type Calcium Channels	MolecularInitiatingEvent	MIE interaction
Nifedipine	Drug	Blockade, L-Type Calcium Channels	MolecularInitiatingEvent	MIE interaction
Felodipine	Drug	Blockade, L-Type Calcium Channels	MolecularInitiatingEvent	MIE interaction
Nitrendipine	Drug	Blockade, L-Type Calcium Channels	MolecularInitiatingEvent	MIE interaction
Diltiazem	Drug	Blockade, L-Type Calcium Channels	MolecularInitiatingEvent	MIE interaction
Nisoldipine	Drug	Blockade, L-Type Calcium Channels	MolecularInitiatingEvent	MIE interaction
Suberoylanilide hydroxamic acid	Drug	Histone deacetylase inhibition	MolecularInitiatingEvent	MIE interaction
Valproic acid	Drug	Histone deacetylase inhibition	MolecularInitiatingEvent	MIE interaction
Decitabine	Drug	Increase, Mitochondrial ATP synthase antagonism	MolecularInitiatingEvent	MIE interaction
5-Azacytidine	Drug	Increase, Mitochondrial ATP synthase antagonism	MolecularInitiatingEvent	MIE interaction
Temozolomide	Drug	Increase, Mitochondrial ATP synthase antagonism	MolecularInitiatingEvent	MIE interaction
Hydrogen peroxide	Drug	Increase, Oxidative damage to DNA	MolecularInitiatingEvent	MIE interaction
Aminooxyacetic acid	Drug	Inhibition of cystathionine beta-synthase	MolecularInitiatingEvent	MIE interaction
Finasteride	Drug	5alpha-reductase, inhibition	MolecularInitiatingEvent	MIE interaction
Flutamide	Drug	Antagonism, Androgen receptor	MolecularInitiatingEvent	MIE interaction
Flutamide	Drug	decrease, male anogenital distance	AdverseOutcome	AO interaction
Finasteride	Drug	decrease, male anogenital distance	AdverseOutcome	AO interaction
Losartan	Drug	ACE2 inhibition	MolecularInitiatingEvent	MIE interaction
Streptozocin	Drug	ACE2 inhibition	MolecularInitiatingEvent	MIE interaction
Clove leaf oil	Drug	Activation, 5HT2c	MolecularInitiatingEvent	MIE interaction
5-Azacytidine	Drug	Increase, DNA methyltransferase inhibition	MolecularInitiatingEvent	MIE interaction
Mefenamic acid	Drug	Decreased, PPAR-beta activation	MolecularInitiatingEvent	MIE interaction
Finasteride	Drug	Decreased, PPAR-beta activation	MolecularInitiatingEvent	MIE interaction
Mifepristone	Drug	Decreased, PPAR-beta activation	MolecularInitiatingEvent	MIE interaction
Spironolactone	Drug	Decreased, PPAR-beta activation	MolecularInitiatingEvent	MIE interaction
Ibuprofen	Drug	Decreased, PPAR-beta activation	MolecularInitiatingEvent	MIE interaction
Albendazole	Drug	Decreased, PPAR-beta activation	MolecularInitiatingEvent	MIE interaction
Bezafibrate	Drug	Decreased, PPAR-beta activation	MolecularInitiatingEvent	MIE interaction
Bezafibrate	Drug	Activation, PPARalpha	MolecularInitiatingEvent	MIE interaction
Gemfibrozil	Drug	Activation, PPARalpha	MolecularInitiatingEvent	MIE interaction
Ciprofibrate	Drug	Activation, PPARalpha	MolecularInitiatingEvent	MIE interaction
Fenofibrate	Drug	Activation, PPARalpha	MolecularInitiatingEvent	MIE interaction
Clofibrate	Drug	Activation, PPARalpha	MolecularInitiatingEvent	MIE interaction
Retinol	Drug	Alkylation, Protein	MolecularInitiatingEvent	MIE interaction
Propylthiouracil	Drug	Thyroxine (T4) in neuronal tissue, Decreased	KeyEvent	KE interaction
Methimazole	Drug	Thyroxine (T4) in neuronal tissue, Decreased	KeyEvent	KE interaction
Methimazole	Drug	Cognitive Function, Decreased	AdverseOutcome	AO interaction
Propylthiouracil	Drug	Cognitive Function, Decreased	AdverseOutcome	AO interaction
Methimazole	Drug	Hippocampal gene expression, Altered	KeyEvent	KE interaction
Propylthiouracil	Drug	Hippocampal anatomy, Altered	KeyEvent	KE interaction
Methimazole	Drug	Hippocampal anatomy, Altered	KeyEvent	KE interaction
Methimazole	Drug	Hippocampal Physiology, Altered	KeyEvent	KE interaction
Propylthiouracil	Drug	Hippocampal Physiology, Altered	KeyEvent	KE interaction
Oxytetracycline	Drug	Inhibition, VegfR2	MolecularInitiatingEvent	MIE interaction
Chlorambucil	Drug	Inhibition, VegfR2	MolecularInitiatingEvent	MIE interaction
Vatalanib	Drug	Inhibition, VegfR2	MolecularInitiatingEvent	MIE interaction
Tromethamine	Drug	Activation, LXR	MolecularInitiatingEvent	MIE interaction
Betamethasone	Drug	Activation, LXR	MolecularInitiatingEvent	MIE interaction
Celecoxib	Drug	Activation, LXR	MolecularInitiatingEvent	MIE interaction
Roxithromycin	Drug	Activation, LXR	MolecularInitiatingEvent	MIE interaction
Benzophenone	Drug	Activation, LXR	MolecularInitiatingEvent	MIE interaction
Hydroxyprogesterone caproate	Drug	Activation, LXR	MolecularInitiatingEvent	MIE interaction
1-Chloro-2,4-dinitrobenzene	Drug	Activation, LXR	MolecularInitiatingEvent	MIE interaction
Primidone	Drug	Activation, LXR	MolecularInitiatingEvent	MIE interaction
Troglitazone	Drug	Activation, LXR	MolecularInitiatingEvent	MIE interaction
2-Hydroxy-4-methoxybenzophenone	Drug	Activation, LXR	MolecularInitiatingEvent	MIE interaction
Lynestrenol	Drug	Activation, LXR	MolecularInitiatingEvent	MIE interaction
Aspirin	Drug	Activation, LXR	MolecularInitiatingEvent	MIE interaction
Phenol	Drug	Activation, LXR	MolecularInitiatingEvent	MIE interaction
Ciprofibrate	Drug	Activation, LXR	MolecularInitiatingEvent	MIE interaction
Milrinone	Drug	Activation, LXR	MolecularInitiatingEvent	MIE interaction
2-Ethylhexyl 4-(dimethylamino)benzoate	Drug	Activation, LXR	MolecularInitiatingEvent	MIE interaction
Decanoic acid	Drug	Activation, LXR	MolecularInitiatingEvent	MIE interaction
Diethylstilbestrol	Drug	Activation, LXR	MolecularInitiatingEvent	MIE interaction
Genistein	Drug	Activation, LXR	MolecularInitiatingEvent	MIE interaction
Bexarotene	Drug	Activation, LXR	MolecularInitiatingEvent	MIE interaction
Pimozide	Drug	Activation, LXR	MolecularInitiatingEvent	MIE interaction
Clotrimazole	Drug	Activation, LXR	MolecularInitiatingEvent	MIE interaction
Testosterone propionate	Drug	Activation, LXR	MolecularInitiatingEvent	MIE interaction
Tamoxifen	Drug	Activation, LXR	MolecularInitiatingEvent	MIE interaction
Forskolin	Drug	Activation, LXR	MolecularInitiatingEvent	MIE interaction
Trilostane	Drug	Activation, LXR	MolecularInitiatingEvent	MIE interaction
all-trans-Retinoic acid	Drug	Activation, LXR	MolecularInitiatingEvent	MIE interaction
Resorcinol	Drug	Activation, LXR	MolecularInitiatingEvent	MIE interaction
Clove leaf oil	Drug	Activation, LXR	MolecularInitiatingEvent	MIE interaction
Fenofibrate	Drug	Inhibition, PPAR alpha	MolecularInitiatingEvent	MIE interaction
N,N-Dimethylformamide	Drug	Inhibition, PPAR alpha	MolecularInitiatingEvent	MIE interaction
Troglitazone	Drug	Inhibition, PPAR alpha	MolecularInitiatingEvent	MIE interaction
Aspirin	Drug	Inhibition, PPAR alpha	MolecularInitiatingEvent	MIE interaction
Mefenamic acid	Drug	Inhibition, PPAR alpha	MolecularInitiatingEvent	MIE interaction
(9Z,12R)-12-Hydroxyoctadec-9-enoic acid	Drug	Inhibition, PPAR alpha	MolecularInitiatingEvent	MIE interaction
Zileuton	Drug	Inhibition, PPAR alpha	MolecularInitiatingEvent	MIE interaction
Hydrochlorothiazide	Drug	Inhibition, PPAR alpha	MolecularInitiatingEvent	MIE interaction
Ibuprofen	Drug	Inhibition, PPAR alpha	MolecularInitiatingEvent	MIE interaction
Decanoic acid	Drug	Inhibition, PPAR alpha	MolecularInitiatingEvent	MIE interaction
Clofibrate	Drug	Inhibition, PPAR alpha	MolecularInitiatingEvent	MIE interaction
Flavone	Drug	Inhibition, PPAR alpha	MolecularInitiatingEvent	MIE interaction
Bezafibrate	Drug	Inhibition, PPAR alpha	MolecularInitiatingEvent	MIE interaction
Gemfibrozil	Drug	Inhibition, PPAR alpha	MolecularInitiatingEvent	MIE interaction
Levothyroxine	Drug	Inhibition, PPAR alpha	MolecularInitiatingEvent	MIE interaction
Zenarestat	Drug	Inhibition, PPAR alpha	MolecularInitiatingEvent	MIE interaction
Oxytetracycline	Drug	Inhibition, PPAR alpha	MolecularInitiatingEvent	MIE interaction
2-Hydroxy-4-methoxybenzophenone	Drug	Inhibition, PPAR alpha	MolecularInitiatingEvent	MIE interaction
Betamethasone	Drug	Inhibition, PPAR alpha	MolecularInitiatingEvent	MIE interaction
Forskolin	Drug	Inhibition, PPAR alpha	MolecularInitiatingEvent	MIE interaction
Tiratricol	Drug	Inhibition, PPAR alpha	MolecularInitiatingEvent	MIE interaction
all-trans-Retinoic acid	Drug	Inhibition, PPAR alpha	MolecularInitiatingEvent	MIE interaction
Budesonide	Drug	Inhibition, PPAR alpha	MolecularInitiatingEvent	MIE interaction
Thimerosal	Drug	Inhibition, PPAR alpha	MolecularInitiatingEvent	MIE interaction
Bexarotene	Drug	Inhibition, PPAR alpha	MolecularInitiatingEvent	MIE interaction
2-Ethylhexyl 4-(dimethylamino)benzoate	Drug	Inhibition, PPAR alpha	MolecularInitiatingEvent	MIE interaction
Clove leaf oil	Drug	Inhibition, PPAR alpha	MolecularInitiatingEvent	MIE interaction
Mifepristone	Drug	Inhibition, PPAR alpha	MolecularInitiatingEvent	MIE interaction
Eugenol	Drug	Inhibition, PPAR alpha	MolecularInitiatingEvent	MIE interaction
Ciprofibrate	Drug	Inhibition, PPAR alpha	MolecularInitiatingEvent	MIE interaction
Allantoin	Drug	Inhibition, PPAR alpha	MolecularInitiatingEvent	MIE interaction
Fluconazole	Drug	Suppression, HNF4alpha	MolecularInitiatingEvent	MIE interaction
Deflazacort	Drug	Activation, PXR/SXR	MolecularInitiatingEvent	MIE interaction
Bezafibrate	Drug	Activation, PXR/SXR	MolecularInitiatingEvent	MIE interaction
Methylprednisolone	Drug	Activation, PXR/SXR	MolecularInitiatingEvent	MIE interaction
2-Ethylhexyl 4-(dimethylamino)benzoate	Drug	Activation, PXR/SXR	MolecularInitiatingEvent	MIE interaction
4-Dimethylaminoantipyrine	Drug	Activation, PXR/SXR	MolecularInitiatingEvent	MIE interaction
Triclosan	Drug	Activation, PXR/SXR	MolecularInitiatingEvent	MIE interaction
Loratadine	Drug	Activation, PXR/SXR	MolecularInitiatingEvent	MIE interaction
Butanedioic acid	Drug	Activation, PXR/SXR	MolecularInitiatingEvent	MIE interaction
Decanoic acid	Drug	Activation, PXR/SXR	MolecularInitiatingEvent	MIE interaction
Levothyroxine	Drug	Activation, PXR/SXR	MolecularInitiatingEvent	MIE interaction
Phenylacetic acid	Drug	Activation, PXR/SXR	MolecularInitiatingEvent	MIE interaction
Nomifensine	Drug	Activation, PXR/SXR	MolecularInitiatingEvent	MIE interaction
Busulfan	Drug	Activation, PXR/SXR	MolecularInitiatingEvent	MIE interaction
Bicalutamide	Drug	Activation, PXR/SXR	MolecularInitiatingEvent	MIE interaction
Clotrimazole	Drug	Activation, PXR/SXR	MolecularInitiatingEvent	MIE interaction
Chlorpropamide	Drug	Activation, PXR/SXR	MolecularInitiatingEvent	MIE interaction
2-Hydroxy-4-methoxybenzophenone	Drug	Activation, PXR/SXR	MolecularInitiatingEvent	MIE interaction
Emodin	Drug	Activation, PXR/SXR	MolecularInitiatingEvent	MIE interaction
Cyproterone acetate	Drug	Activation, PXR/SXR	MolecularInitiatingEvent	MIE interaction
Lynestrenol	Drug	Activation, PXR/SXR	MolecularInitiatingEvent	MIE interaction
Praziquantel	Drug	Activation, PXR/SXR	MolecularInitiatingEvent	MIE interaction
Benzoin	Drug	Activation, PXR/SXR	MolecularInitiatingEvent	MIE interaction
Mefenamic acid	Drug	Activation, PXR/SXR	MolecularInitiatingEvent	MIE interaction
Mifepristone	Drug	Activation, PXR/SXR	MolecularInitiatingEvent	MIE interaction
Simvastatin	Drug	Activation, PXR/SXR	MolecularInitiatingEvent	MIE interaction
Forskolin	Drug	Activation, PXR/SXR	MolecularInitiatingEvent	MIE interaction
Troglitazone	Drug	Activation, PXR/SXR	MolecularInitiatingEvent	MIE interaction
7-Ethyl-2-methyl-4-undecanolsulfate, sodium salt	Drug	Activation, PXR/SXR	MolecularInitiatingEvent	MIE interaction
4-Chlorophenol	Drug	Activation, PXR/SXR	MolecularInitiatingEvent	MIE interaction
Folic acid	Drug	Activation, PXR/SXR	MolecularInitiatingEvent	MIE interaction
Betamethasone	Drug	Activation, PXR/SXR	MolecularInitiatingEvent	MIE interaction
Spironolactone	Drug	Activation, PXR/SXR	MolecularInitiatingEvent	MIE interaction
Estrone	Drug	Activation, PXR/SXR	MolecularInitiatingEvent	MIE interaction
Aspirin	Drug	Activation, PXR/SXR	MolecularInitiatingEvent	MIE interaction
Potassium nitrate	Drug	Activation, PXR/SXR	MolecularInitiatingEvent	MIE interaction
Mizolastine	Drug	Activation, PXR/SXR	MolecularInitiatingEvent	MIE interaction
Carboxin	Drug	Activation, PXR/SXR	MolecularInitiatingEvent	MIE interaction
Levonorgestrel	Drug	Activation, PXR/SXR	MolecularInitiatingEvent	MIE interaction
Melatonin	Drug	Activation, PXR/SXR	MolecularInitiatingEvent	MIE interaction
Hydrochlorothiazide	Drug	Activation, PXR/SXR	MolecularInitiatingEvent	MIE interaction
Tetracycline	Drug	Activation, PXR/SXR	MolecularInitiatingEvent	MIE interaction
Celecoxib	Drug	Activation, PXR/SXR	MolecularInitiatingEvent	MIE interaction
Triamcinolone	Drug	Activation, PXR/SXR	MolecularInitiatingEvent	MIE interaction
Linolenic acid	Drug	Activation, PXR/SXR	MolecularInitiatingEvent	MIE interaction
Propofol	Drug	Activation, PXR/SXR	MolecularInitiatingEvent	MIE interaction
Chloramphenicol	Drug	Activation, PXR/SXR	MolecularInitiatingEvent	MIE interaction
Lansoprazole	Drug	Activation, PXR/SXR	MolecularInitiatingEvent	MIE interaction
Pimozide	Drug	Activation, PXR/SXR	MolecularInitiatingEvent	MIE interaction
Medroxyprogesterone acetate	Drug	Activation, PXR/SXR	MolecularInitiatingEvent	MIE interaction
Chlorotrianisene	Drug	Activation, PXR/SXR	MolecularInitiatingEvent	MIE interaction
Colchicine	Drug	Activation, PXR/SXR	MolecularInitiatingEvent	MIE interaction
Oxytetracycline	Drug	Activation, PXR/SXR	MolecularInitiatingEvent	MIE interaction
Tromethamine	Drug	Activation, PXR/SXR	MolecularInitiatingEvent	MIE interaction
5,6-Benzoflavone	Drug	Activation, PXR/SXR	MolecularInitiatingEvent	MIE interaction
Melengestrol acetate	Drug	Activation, PXR/SXR	MolecularInitiatingEvent	MIE interaction
Trilostane	Drug	Activation, PXR/SXR	MolecularInitiatingEvent	MIE interaction
Propylthiouracil	Drug	Activation, PXR/SXR	MolecularInitiatingEvent	MIE interaction
Flavone	Drug	Activation, PXR/SXR	MolecularInitiatingEvent	MIE interaction
1-Phenyl-3-methyl-5-pyrazolone	Drug	Activation, PXR/SXR	MolecularInitiatingEvent	MIE interaction
dl-Norgestrel	Drug	Activation, PXR/SXR	MolecularInitiatingEvent	MIE interaction
Budesonide	Drug	Activation, PXR/SXR	MolecularInitiatingEvent	MIE interaction
Ethionamide	Drug	Activation, PXR/SXR	MolecularInitiatingEvent	MIE interaction
Flutamide	Drug	Activation, PXR/SXR	MolecularInitiatingEvent	MIE interaction
Acetohexamide	Drug	Activation, PXR/SXR	MolecularInitiatingEvent	MIE interaction
Haloperidol	Drug	Activation, PXR/SXR	MolecularInitiatingEvent	MIE interaction
Clove leaf oil	Drug	Activation, PXR/SXR	MolecularInitiatingEvent	MIE interaction
Gemfibrozil	Drug	Activation, PXR/SXR	MolecularInitiatingEvent	MIE interaction
Mestranol	Drug	Activation, PXR/SXR	MolecularInitiatingEvent	MIE interaction
Bexarotene	Drug	Activation, PXR/SXR	MolecularInitiatingEvent	MIE interaction
Estradiol cypionate	Drug	Activation, PXR/SXR	MolecularInitiatingEvent	MIE interaction
Nonoxynol	Drug	Activation, PXR/SXR	MolecularInitiatingEvent	MIE interaction
Anastrozole	Drug	Activation, PXR/SXR	MolecularInitiatingEvent	MIE interaction
Prednisone	Drug	Activation, PXR/SXR	MolecularInitiatingEvent	MIE interaction
Lactose	Drug	Activation, PXR/SXR	MolecularInitiatingEvent	MIE interaction
Reserpine	Drug	Activation, PXR/SXR	MolecularInitiatingEvent	MIE interaction
Probenecid	Drug	Activation, PXR/SXR	MolecularInitiatingEvent	MIE interaction
Benzophenone	Drug	Activation, PXR/SXR	MolecularInitiatingEvent	MIE interaction
Progesterone	Drug	Activation, PXR/SXR	MolecularInitiatingEvent	MIE interaction
Carbamazepine	Drug	Activation, PXR/SXR	MolecularInitiatingEvent	MIE interaction
Eugenol	Drug	Activation, PXR/SXR	MolecularInitiatingEvent	MIE interaction
17alpha-Ethinylestradiol	Drug	Activation, PXR/SXR	MolecularInitiatingEvent	MIE interaction
Farnesol	Drug	Activation, PXR/SXR	MolecularInitiatingEvent	MIE interaction
Triamcinolone acetonide	Drug	Activation, PXR/SXR	MolecularInitiatingEvent	MIE interaction
Lovastatin	Drug	Activation, PXR/SXR	MolecularInitiatingEvent	MIE interaction
Danazol	Drug	Activation, PXR/SXR	MolecularInitiatingEvent	MIE interaction
Diethylstilbestrol	Drug	Activation, PXR/SXR	MolecularInitiatingEvent	MIE interaction
Lindane	Drug	Activation, PXR/SXR	MolecularInitiatingEvent	MIE interaction
4-Hydroxytamoxifen	Drug	Activation, PXR/SXR	MolecularInitiatingEvent	MIE interaction
Ketoconazole	Drug	Activation, PXR/SXR	MolecularInitiatingEvent	MIE interaction
Hydroxyprogesterone caproate	Drug	Activation, PXR/SXR	MolecularInitiatingEvent	MIE interaction
Nisoldipine	Drug	Activation, PXR/SXR	MolecularInitiatingEvent	MIE interaction
Rifampicin	Drug	Activation, PXR/SXR	MolecularInitiatingEvent	MIE interaction
Malathion	Drug	Activation, PXR/SXR	MolecularInitiatingEvent	MIE interaction
Tamoxifen	Drug	Activation, PXR/SXR	MolecularInitiatingEvent	MIE interaction
Ifosfamide	Drug	Activation, PXR/SXR	MolecularInitiatingEvent	MIE interaction
all-trans-Retinoic acid	Drug	Activation, PXR/SXR	MolecularInitiatingEvent	MIE interaction
Metyrapone	Drug	Activation, PXR/SXR	MolecularInitiatingEvent	MIE interaction
Prednisolone	Drug	Activation, PXR/SXR	MolecularInitiatingEvent	MIE interaction
L-Ascorbic acid	Drug	Activation, PXR/SXR	MolecularInitiatingEvent	MIE interaction
Carbutamide	Drug	Activation, PXR/SXR	MolecularInitiatingEvent	MIE interaction
4-Oxopentanoic acid	Drug	Activation, PXR/SXR	MolecularInitiatingEvent	MIE interaction
Retinol	Drug	Activation, PXR/SXR	MolecularInitiatingEvent	MIE interaction
meso-Hexestrol	Drug	Activation, PXR/SXR	MolecularInitiatingEvent	MIE interaction
Physostigmine	Drug	Activation, PXR/SXR	MolecularInitiatingEvent	MIE interaction
Metoprolol	Drug	Activation, PXR/SXR	MolecularInitiatingEvent	MIE interaction
Fulvestrant	Drug	Activation, PXR/SXR	MolecularInitiatingEvent	MIE interaction
Niacinamide	Drug	Activation, PXR/SXR	MolecularInitiatingEvent	MIE interaction
Griseofulvin	Drug	Activation, PXR/SXR	MolecularInitiatingEvent	MIE interaction
Ciprofibrate	Drug	Activation, PXR/SXR	MolecularInitiatingEvent	MIE interaction
Maleic acid	Drug	Activation, PXR/SXR	MolecularInitiatingEvent	MIE interaction
Colchicine	Drug	Activation, NR1H4	MolecularInitiatingEvent	MIE interaction
4-Chlorophenol	Drug	Activation, NR1H4	MolecularInitiatingEvent	MIE interaction
Pimozide	Drug	Activation, NR1H4	MolecularInitiatingEvent	MIE interaction
Carbamazepine	Drug	Activation, NR1H4	MolecularInitiatingEvent	MIE interaction
Thimerosal	Drug	Activation, NR1H4	MolecularInitiatingEvent	MIE interaction
Mifepristone	Drug	Activation, NR1H4	MolecularInitiatingEvent	MIE interaction
4-Androstene-3,17-dione	Drug	Activation, NR1H4	MolecularInitiatingEvent	MIE interaction
Hydrochlorothiazide	Drug	Activation, NR1H4	MolecularInitiatingEvent	MIE interaction
Nisoldipine	Drug	Activation, NR1H4	MolecularInitiatingEvent	MIE interaction
Progesterone	Drug	Activation, NR1H4	MolecularInitiatingEvent	MIE interaction
1-Chloro-2,4-dinitrobenzene	Drug	Activation, NR1H4	MolecularInitiatingEvent	MIE interaction
Clove leaf oil	Drug	Activation, NR1H4	MolecularInitiatingEvent	MIE interaction
meso-Hexestrol	Drug	Activation, NR1H4	MolecularInitiatingEvent	MIE interaction
Oxytetracycline	Drug	Activation, NR1H4	MolecularInitiatingEvent	MIE interaction
Cyproterone acetate	Drug	Activation, NR1H4	MolecularInitiatingEvent	MIE interaction
2-Hydroxy-4-methoxybenzophenone	Drug	Activation, NR1H4	MolecularInitiatingEvent	MIE interaction
2-Ethylhexyl 4-(dimethylamino)benzoate	Drug	Activation, NR1H4	MolecularInitiatingEvent	MIE interaction
Aspirin	Drug	Activation, NR1H4	MolecularInitiatingEvent	MIE interaction
Lynestrenol	Drug	Activation, NR1H4	MolecularInitiatingEvent	MIE interaction
Forskolin	Drug	Activation, NR1H4	MolecularInitiatingEvent	MIE interaction
Bexarotene	Drug	Activation, NR1H4	MolecularInitiatingEvent	MIE interaction
Tolcapone	Drug	Activation, NR1H4	MolecularInitiatingEvent	MIE interaction
Finasteride	Drug	Activation, NR1H4	MolecularInitiatingEvent	MIE interaction
Adenine	Drug	Activation, NR1H4	MolecularInitiatingEvent	MIE interaction
Clofibrate	Drug	Activation, NR1H4	MolecularInitiatingEvent	MIE interaction
Diethylstilbestrol	Drug	Activation, NR1H4	MolecularInitiatingEvent	MIE interaction
Valproic acid	Drug	Activation, NR1H4	MolecularInitiatingEvent	MIE interaction
Hydroxyprogesterone caproate	Drug	Activation, NR1H4	MolecularInitiatingEvent	MIE interaction
Deflazacort	Drug	Activation, NR1H4	MolecularInitiatingEvent	MIE interaction
Fenofibrate	Drug	Activation, NR1H4	MolecularInitiatingEvent	MIE interaction
Mefenamic acid	Drug	Activation, NR1H4	MolecularInitiatingEvent	MIE interaction
Loratadine	Drug	Activation, NR1H4	MolecularInitiatingEvent	MIE interaction
Triclosan	Drug	Activation, NR1H4	MolecularInitiatingEvent	MIE interaction
all-trans-Retinoic acid	Drug	Activation, NR1H4	MolecularInitiatingEvent	MIE interaction
Ketoconazole	Drug	Activation, NR1H4	MolecularInitiatingEvent	MIE interaction
3,5,3'-Triiodothyronine	Drug	Decreased testosterone by the fetal Leydig cells, Activation by other glucocorticoid receptor agonists	MolecularInitiatingEvent	MIE interaction
Glycerol	Drug	Decreased testosterone by the fetal Leydig cells, Activation by other glucocorticoid receptor agonists	MolecularInitiatingEvent	MIE interaction
Testosterone propionate	Drug	Decreased testosterone by the fetal Leydig cells, Activation by other glucocorticoid receptor agonists	MolecularInitiatingEvent	MIE interaction
Danazol	Drug	Decreased testosterone by the fetal Leydig cells, Activation by other glucocorticoid receptor agonists	MolecularInitiatingEvent	MIE interaction
Clotrimazole	Drug	Decreased testosterone by the fetal Leydig cells, Activation by other glucocorticoid receptor agonists	MolecularInitiatingEvent	MIE interaction
all-trans-Retinoic acid	Drug	Decreased testosterone by the fetal Leydig cells, Activation by other glucocorticoid receptor agonists	MolecularInitiatingEvent	MIE interaction
Letrozole	Drug	Decreased testosterone by the fetal Leydig cells, Activation by other glucocorticoid receptor agonists	MolecularInitiatingEvent	MIE interaction
Ampicillin	Drug	Decreased testosterone by the fetal Leydig cells, Activation by other glucocorticoid receptor agonists	MolecularInitiatingEvent	MIE interaction
Triamcinolone acetonide	Drug	Decreased testosterone by the fetal Leydig cells, Activation by other glucocorticoid receptor agonists	MolecularInitiatingEvent	MIE interaction
Levonorgestrel	Drug	Decreased testosterone by the fetal Leydig cells, Activation by other glucocorticoid receptor agonists	MolecularInitiatingEvent	MIE interaction
Metoprolol	Drug	Decreased testosterone by the fetal Leydig cells, Activation by other glucocorticoid receptor agonists	MolecularInitiatingEvent	MIE interaction
Prednisolone	Drug	Decreased testosterone by the fetal Leydig cells, Activation by other glucocorticoid receptor agonists	MolecularInitiatingEvent	MIE interaction
17beta-Estradiol	Drug	Decreased testosterone by the fetal Leydig cells, Activation by other glucocorticoid receptor agonists	MolecularInitiatingEvent	MIE interaction
Betamethasone	Drug	Decreased testosterone by the fetal Leydig cells, Activation by other glucocorticoid receptor agonists	MolecularInitiatingEvent	MIE interaction
2-Ethylhexyl 4-(dimethylamino)benzoate	Drug	Decreased testosterone by the fetal Leydig cells, Activation by other glucocorticoid receptor agonists	MolecularInitiatingEvent	MIE interaction
Haloperidol	Drug	Decreased testosterone by the fetal Leydig cells, Activation by other glucocorticoid receptor agonists	MolecularInitiatingEvent	MIE interaction
Dexamethasone sodium phosphate	Drug	Decreased testosterone by the fetal Leydig cells, Activation by other glucocorticoid receptor agonists	MolecularInitiatingEvent	MIE interaction
Hydroxyprogesterone caproate	Drug	Decreased testosterone by the fetal Leydig cells, Activation by other glucocorticoid receptor agonists	MolecularInitiatingEvent	MIE interaction
Bicalutamide	Drug	Decreased testosterone by the fetal Leydig cells, Activation by other glucocorticoid receptor agonists	MolecularInitiatingEvent	MIE interaction
Simvastatin	Drug	Decreased testosterone by the fetal Leydig cells, Activation by other glucocorticoid receptor agonists	MolecularInitiatingEvent	MIE interaction
Fluorometholone	Drug	Decreased testosterone by the fetal Leydig cells, Activation by other glucocorticoid receptor agonists	MolecularInitiatingEvent	MIE interaction
Finasteride	Drug	Decreased testosterone by the fetal Leydig cells, Activation by other glucocorticoid receptor agonists	MolecularInitiatingEvent	MIE interaction
17alpha-Hydroxyprogesterone	Drug	Decreased testosterone by the fetal Leydig cells, Activation by other glucocorticoid receptor agonists	MolecularInitiatingEvent	MIE interaction
Amrinone	Drug	Decreased testosterone by the fetal Leydig cells, Activation by other glucocorticoid receptor agonists	MolecularInitiatingEvent	MIE interaction
dl-Norgestrel	Drug	Decreased testosterone by the fetal Leydig cells, Activation by other glucocorticoid receptor agonists	MolecularInitiatingEvent	MIE interaction
4-Androstene-3,17-dione	Drug	Decreased testosterone by the fetal Leydig cells, Activation by other glucocorticoid receptor agonists	MolecularInitiatingEvent	MIE interaction
Medroxyprogesterone acetate	Drug	Decreased testosterone by the fetal Leydig cells, Activation by other glucocorticoid receptor agonists	MolecularInitiatingEvent	MIE interaction
Metyrapone	Drug	Decreased testosterone by the fetal Leydig cells, Activation by other glucocorticoid receptor agonists	MolecularInitiatingEvent	MIE interaction
meso-Hexestrol	Drug	Decreased testosterone by the fetal Leydig cells, Activation by other glucocorticoid receptor agonists	MolecularInitiatingEvent	MIE interaction
Fulvestrant	Drug	Decreased testosterone by the fetal Leydig cells, Activation by other glucocorticoid receptor agonists	MolecularInitiatingEvent	MIE interaction
Dapsone	Drug	Decreased testosterone by the fetal Leydig cells, Activation by other glucocorticoid receptor agonists	MolecularInitiatingEvent	MIE interaction
17alpha-Ethinylestradiol	Drug	Decreased testosterone by the fetal Leydig cells, Activation by other glucocorticoid receptor agonists	MolecularInitiatingEvent	MIE interaction
Zileuton	Drug	Decreased testosterone by the fetal Leydig cells, Activation by other glucocorticoid receptor agonists	MolecularInitiatingEvent	MIE interaction
Cyproterone acetate	Drug	Decreased testosterone by the fetal Leydig cells, Activation by other glucocorticoid receptor agonists	MolecularInitiatingEvent	MIE interaction
1-Phenyl-3-methyl-5-pyrazolone	Drug	Decreased testosterone by the fetal Leydig cells, Activation by other glucocorticoid receptor agonists	MolecularInitiatingEvent	MIE interaction
Diethylstilbestrol	Drug	Decreased testosterone by the fetal Leydig cells, Activation by other glucocorticoid receptor agonists	MolecularInitiatingEvent	MIE interaction
Equilin	Drug	Decreased testosterone by the fetal Leydig cells, Activation by other glucocorticoid receptor agonists	MolecularInitiatingEvent	MIE interaction
Methylprednisolone	Drug	Decreased testosterone by the fetal Leydig cells, Activation by other glucocorticoid receptor agonists	MolecularInitiatingEvent	MIE interaction
Genistein	Drug	Decreased testosterone by the fetal Leydig cells, Activation by other glucocorticoid receptor agonists	MolecularInitiatingEvent	MIE interaction
Megestrol acetate	Drug	Decreased testosterone by the fetal Leydig cells, Activation by other glucocorticoid receptor agonists	MolecularInitiatingEvent	MIE interaction
Hydroquinone	Drug	Decreased testosterone by the fetal Leydig cells, Activation by other glucocorticoid receptor agonists	MolecularInitiatingEvent	MIE interaction
5alpha-Dihydrotestosterone	Drug	Decreased testosterone by the fetal Leydig cells, Activation by other glucocorticoid receptor agonists	MolecularInitiatingEvent	MIE interaction
Ketoconazole	Drug	Decreased testosterone by the fetal Leydig cells, Activation by other glucocorticoid receptor agonists	MolecularInitiatingEvent	MIE interaction
Budesonide	Drug	Decreased testosterone by the fetal Leydig cells, Activation by other glucocorticoid receptor agonists	MolecularInitiatingEvent	MIE interaction
Deflazacort	Drug	Decreased testosterone by the fetal Leydig cells, Activation by other glucocorticoid receptor agonists	MolecularInitiatingEvent	MIE interaction
Triamcinolone	Drug	Decreased testosterone by the fetal Leydig cells, Activation by other glucocorticoid receptor agonists	MolecularInitiatingEvent	MIE interaction
Resorcinol	Drug	Decreased testosterone by the fetal Leydig cells, Activation by other glucocorticoid receptor agonists	MolecularInitiatingEvent	MIE interaction
5-Azacytidine	Drug	Decreased testosterone by the fetal Leydig cells, Activation by other glucocorticoid receptor agonists	MolecularInitiatingEvent	MIE interaction
Clove leaf oil	Drug	Decreased testosterone by the fetal Leydig cells, Activation by other glucocorticoid receptor agonists	MolecularInitiatingEvent	MIE interaction
17-Methyltestosterone	Drug	Decreased testosterone by the fetal Leydig cells, Activation by other glucocorticoid receptor agonists	MolecularInitiatingEvent	MIE interaction
Estradiol cypionate	Drug	Decreased testosterone by the fetal Leydig cells, Activation by other glucocorticoid receptor agonists	MolecularInitiatingEvent	MIE interaction
4-Hydroxytamoxifen	Drug	Decreased testosterone by the fetal Leydig cells, Activation by other glucocorticoid receptor agonists	MolecularInitiatingEvent	MIE interaction
7-Ethyl-2-methyl-4-undecanolsulfate, sodium salt	Drug	Decreased testosterone by the fetal Leydig cells, Activation by other glucocorticoid receptor agonists	MolecularInitiatingEvent	MIE interaction
Flurandrenolide	Drug	Decreased testosterone by the fetal Leydig cells, Activation by other glucocorticoid receptor agonists	MolecularInitiatingEvent	MIE interaction
Melatonin	Drug	Decreased testosterone by the fetal Leydig cells, Activation by other glucocorticoid receptor agonists	MolecularInitiatingEvent	MIE interaction
Lovastatin	Drug	Decreased testosterone by the fetal Leydig cells, Activation by other glucocorticoid receptor agonists	MolecularInitiatingEvent	MIE interaction
2-Hydroxy-4-methoxybenzophenone	Drug	Decreased testosterone by the fetal Leydig cells, Activation by other glucocorticoid receptor agonists	MolecularInitiatingEvent	MIE interaction
Oxytetracycline	Drug	Decreased testosterone by the fetal Leydig cells, Activation by other glucocorticoid receptor agonists	MolecularInitiatingEvent	MIE interaction
Cortisone	Drug	Decreased testosterone by the fetal Leydig cells, Activation by other glucocorticoid receptor agonists	MolecularInitiatingEvent	MIE interaction
Lynestrenol	Drug	Decreased testosterone by the fetal Leydig cells, Activation by other glucocorticoid receptor agonists	MolecularInitiatingEvent	MIE interaction
Tiratricol	Drug	Decreased testosterone by the fetal Leydig cells, Activation by other glucocorticoid receptor agonists	MolecularInitiatingEvent	MIE interaction
Mifepristone	Drug	Decreased testosterone by the fetal Leydig cells, Activation by other glucocorticoid receptor agonists	MolecularInitiatingEvent	MIE interaction
Tetracycline	Drug	Decreased testosterone by the fetal Leydig cells, Activation by other glucocorticoid receptor agonists	MolecularInitiatingEvent	MIE interaction
Melengestrol acetate	Drug	Decreased testosterone by the fetal Leydig cells, Activation by other glucocorticoid receptor agonists	MolecularInitiatingEvent	MIE interaction
Norethindrone	Drug	Decreased testosterone by the fetal Leydig cells, Activation by other glucocorticoid receptor agonists	MolecularInitiatingEvent	MIE interaction
Dexamethasone	Drug	Decreased testosterone by the fetal Leydig cells, Activation by other glucocorticoid receptor agonists	MolecularInitiatingEvent	MIE interaction
Prednisone	Drug	Decreased testosterone by the fetal Leydig cells, Activation by other glucocorticoid receptor agonists	MolecularInitiatingEvent	MIE interaction
Estrone	Drug	Decreased testosterone by the fetal Leydig cells, Activation by other glucocorticoid receptor agonists	MolecularInitiatingEvent	MIE interaction
Trilostane	Drug	Decreased testosterone by the fetal Leydig cells, Activation by other glucocorticoid receptor agonists	MolecularInitiatingEvent	MIE interaction
Progesterone	Drug	Decreased testosterone by the fetal Leydig cells, Activation by other glucocorticoid receptor agonists	MolecularInitiatingEvent	MIE interaction
Allantoin	Drug	Decreased testosterone by the fetal Leydig cells, Activation by other glucocorticoid receptor agonists	MolecularInitiatingEvent	MIE interaction
Betamethasone 21-phosphate disodium	Drug	Decreased testosterone by the fetal Leydig cells, Activation by other glucocorticoid receptor agonists	MolecularInitiatingEvent	MIE interaction
Eugenol	Drug	Decreased testosterone by the fetal Leydig cells, Activation by other glucocorticoid receptor agonists	MolecularInitiatingEvent	MIE interaction
Levothyroxine	Drug	Decreased testosterone by the fetal Leydig cells, Activation by other glucocorticoid receptor agonists	MolecularInitiatingEvent	MIE interaction
Mefenamic acid	Drug	Decreased testosterone by the fetal Leydig cells, Activation by other glucocorticoid receptor agonists	MolecularInitiatingEvent	MIE interaction
Spironolactone	Drug	Decreased testosterone by the fetal Leydig cells, Activation by other glucocorticoid receptor agonists	MolecularInitiatingEvent	MIE interaction
Fluocinolone acetonide	Drug	Decreased testosterone by the fetal Leydig cells, Activation by other glucocorticoid receptor agonists	MolecularInitiatingEvent	MIE interaction
Forskolin	Drug	Decreased testosterone by the fetal Leydig cells, Activation by other glucocorticoid receptor agonists	MolecularInitiatingEvent	MIE interaction
Tamoxifen	Drug	Decreased testosterone by the fetal Leydig cells, Activation by other glucocorticoid receptor agonists	MolecularInitiatingEvent	MIE interaction
Anthralin	Drug	Decreased testosterone by the fetal Leydig cells, Activation by other glucocorticoid receptor agonists	MolecularInitiatingEvent	MIE interaction
Corticosterone	Drug	Decreased testosterone by the fetal Leydig cells, Activation by other glucocorticoid receptor agonists	MolecularInitiatingEvent	MIE interaction

## Sheet: Table S5
Table S5: Increase in uncertainty for nodes
Event	Event.ID	Event.type	H_before	H_after	Increase_in_uncertainty
Activation, 5HT2c	9	MolecularInitiatingEvent	0.0163127	7.62	7.60369
Inhibition, Deiodinase 1	1009	MolecularInitiatingEvent	0.0163127	7.62	7.60369
Cognitive Function, Decreased	402	AdverseOutcome	0.0287852	7.62	7.59121
Hippocampal anatomy, Altered	757	KeyEvent	0.0498901	7.62	7.57011
Thyroid hormone synthesis, Decreased	277	KeyEvent	0.059272	7.62	7.56073
Thyroxine (T4) in neuronal tissue, Decreased	280	KeyEvent	0.059272	7.62	7.56073
CYP7B activity, inhibition	1386	MolecularInitiatingEvent	0.0680962	7.62	7.5519
Hippocampal Physiology, Altered	758	KeyEvent	0.0680962	7.62	7.5519
Decreased, PPAR-beta activation	232	MolecularInitiatingEvent	0.0764564	7.62	7.54354
Thyroxine (T4) in serum, Decreased	281	KeyEvent	0.0844196	7.62	7.53558
Inhibition, HMG-CoA reductase	804	MolecularInitiatingEvent	0.143896	7.62	7.4761
Inhibition of Aromatase Enzyme, Chemical exposure during critical window of estrous cycle b	964	MolecularInitiatingEvent	0.160285	7.62	7.45971
Activation, LXR	167	MolecularInitiatingEvent	0.202565	7.62	7.41744
Activation, Constitutive androstane receptor	715	MolecularInitiatingEvent	0.206732	7.62	7.41327
Inhibition, PPAR alpha	468	MolecularInitiatingEvent	0.210808	7.62	7.40919
Thyroperoxidase, Inhibition	279	MolecularInitiatingEvent	0.218693	7.62	7.40131
Activation, AhR	18	MolecularInitiatingEvent	0.226243	7.62	7.39376
Activation, NR1H4	479	MolecularInitiatingEvent	0.226243	7.62	7.39376
Activation of specific nuclear receptors, PPAR-gamma activation	1028	MolecularInitiatingEvent	0.268278	7.62	7.35172
Decreased testosterone by the fetal Leydig cells, Activation by other glucocorticoid receptor agonists	654	MolecularInitiatingEvent	0.335315	7.62	7.28468
Activation, PXR/SXR	245	MolecularInitiatingEvent	0.362116	7.62	7.25788
Irreversible inhibition of hepatic VKOR by binding of AR at tyrosine 139, Failure to cycle	1134	MolecularInitiatingEvent	0.367845	7.62	7.25215
Activation, Estrogen receptor	1181	MolecularInitiatingEvent	0.367865	7.62	7.25214
7alpha-hydroxypregnenolone synthesis in the brain, decreased	1387	KeyEvent	0.0163127	6.93	6.91369
Increase, Aneuploid offspring	728	AdverseOutcome	0.0287852	6.93	6.90121
prepubertal increase, Estrogen receptor (ER) activity	1064	MolecularInitiatingEvent	0.0287852	6.93	6.90121
Acetylcholinesterase (AchE) Inhibition	12	MolecularInitiatingEvent	0.0398083	6.93	6.89019
Disorganization, Spindle	721	KeyEvent	0.0398083	6.93	6.89019
Disruption, Microtubule dynamics	720	KeyEvent	0.0398083	6.93	6.89019
Inhibition, VegfR2	305	MolecularInitiatingEvent	0.0398083	6.93	6.89019
Altered, Chromosome number	723	KeyEvent	0.0498901	6.93	6.88011
Binding, Tubulin	718	MolecularInitiatingEvent	0.059272	6.93	6.87073
decrease, male anogenital distance	1688	AdverseOutcome	0.0680962	6.93	6.8619
Inhibition, 5-hydroxytryptamine transporter (5-HTT; SERT)	619	MolecularInitiatingEvent	0.0764564	6.93	6.85354
Inhibition, Cyclooxygenase 1 activity	1103	MolecularInitiatingEvent	0.138118	6.93	6.79188
Hippocampal gene expression, Altered	756	KeyEvent	0.0498901	6.24	6.19011
Inhibition, organic anion transporter 1 (OAT1)	877	MolecularInitiatingEvent	0.0764564	6.24	6.16354
Inhibition, Antgonism of NE receptor	849	MolecularInitiatingEvent	0.0163127	5.55	5.53369
peroxisome proliferator activated receptor promoter demethylation	228	MolecularInitiatingEvent	0.0163127	5.55	5.53369
Decreased, Dopaminergic activity	1083	KeyEvent	0.0287852	5.55	5.52121
Inhibition, IKK complex	1574	MolecularInitiatingEvent	0.0398083	5.55	5.51019
Inhibition, Cyclooxygenase activity	79	MolecularInitiatingEvent	0.0920357	5.55	5.45796
Inhibition, 5alpha-reductase activity	790	MolecularInitiatingEvent	0.0163127	4.85	4.83369
5alpha-reductase, inhibition	1617	MolecularInitiatingEvent	0.0287852	4.85	4.82121
Agonism, Androgen receptor	25	MolecularInitiatingEvent	0.0287852	4.85	4.82121
Decreased IL-1 production	1571	KeyEvent	0.0287852	4.85	4.82121
Impaired Ab production	1644	KeyEvent	0.0287852	4.85	4.82121
Impaired IL-1 signaling	1572	KeyEvent	0.0287852	4.85	4.82121
Impaired T cell activation	1569	KeyEvent	0.0287852	4.85	4.82121
Decreased, Ovarian E2	1045	KeyEvent	0.0398083	4.85	4.81019
Decreased, Androgen receptor activity	742	MolecularInitiatingEvent	0.0163127	4.16	4.14369
Impaired, Spermatogenesis	1758	KeyEvent	0.0163127	4.16	4.14369
Antagonism, Androgen receptor	26	MolecularInitiatingEvent	0.0287852	4.16	4.13121
Binding to (interferes with) topoisomerase II enzyme	1252	MolecularInitiatingEvent	0.0287852	4.16	4.13121
Decreased, 11-ketotestosterone	1756	KeyEvent	0.0287852	4.16	4.13121
Increased, Clearance of thyroxine from tissues	961	KeyEvent from KER	0.0287852	4.16	4.13121
Infant leukaemia	1254	AdverseOutcome	0.0287852	4.16	4.13121
Thyroidal Iodide, Decreased	425	KeyEvent from KER	0.0287852	4.16	4.13121
MLL chromosomal translocation	1253	KeyEvent	0.0398083	4.16	4.12019
Activation, PPARalpha	227	MolecularInitiatingEvent	0.059272	4.16	4.10073
Inhibition, sodium channel	584	MolecularInitiatingEvent	0.059272	4.16	4.10073
Activation of Cyp2E1	1391	MolecularInitiatingEvent	0.0163127	3.47	3.45369
Binding, Immunophilins	1201	KeyEvent	0.0163127	3.47	3.45369
Hepatocytotoxicity	1393	KeyEvent	0.0163127	3.47	3.45369
Induction, persistent proliferation/sustained proliferation	1394	KeyEvent	0.0163127	3.47	3.45369
Oxidative Stress	1392	KeyEvent	0.0163127	3.47	3.45369
Impairment, T-cell dependent antibody response	984	AdverseOutcome	0.0287852	3.47	3.44121
Increase, Mitochondrial complex III antagonism	1542	MolecularInitiatingEvent	0.0287852	3.47	3.44121
Inhibition, Calcineurin Activity	980	MolecularInitiatingEvent	0.0287852	3.47	3.44121
Mitochondrial Complex V inhibition	1544	MolecularInitiatingEvent	0.0287852	3.47	3.44121
Inhibition, Ether-a-go-go (ERG) voltage-gated potassium channel	593	MolecularInitiatingEvent	0.0398083	3.47	3.43019
Interference, nuclear localization of NFAT	979	KeyEvent	0.0398083	3.47	3.43019
Reduction, NFAT/AP-1 complex formation	981	KeyEvent	0.0398083	3.47	3.43019
Mitochondrial Complex IV inhibition	1543	MolecularInitiatingEvent	0.0498901	3.47	3.42011
Suppression, IL-2 and IL-4 production	1202	KeyEvent	0.0498901	3.47	3.42011
Blockade, L-Type Calcium Channels	1529	MolecularInitiatingEvent	0.0844196	3.47	3.38558
CYP2E1 Activation	1508	MolecularInitiatingEvent	0.0993433	3.47	3.37066
Alkylation, Protein	244	MolecularInitiatingEvent	0.0163127	2.77	2.75369
Altered gene expression specific to CAR activation, Hepatocytes	1214	KeyEvent	0.0163127	2.77	2.75369
Increase, cell proliferation (hepatocytes)	716	KeyEvent	0.0163127	2.77	2.75369
Increased, induction of UDPGT's in liver	1020	KeyEvent	0.0163127	2.77	2.75369
Inhibition, Aromatase	36	MolecularInitiatingEvent	0.0163127	2.77	2.75369
Protein Adduct Formation	1509	MolecularInitiatingEvent	0.0163127	2.77	2.75369
Altered, Transcription of genes by AR	286	KeyEvent from KER	0.0287852	2.77	2.74121
Decrease, DHT level	1613	KeyEvent from KER	0.0287852	2.77	2.74121
decrease, transcription of genes by AR	1687	KeyEvent from KER	0.0287852	2.77	2.74121
Increase, DNA methyltransferase inhibition	1619	MolecularInitiatingEvent	0.0163127	2.08	2.06369
modulation, sodium channel	598	MolecularInitiatingEvent	0.0163127	2.08	2.06369
Altered, Neuroanatomy	186	KeyEvent from KER	0.0287852	2.08	2.05121
Binding at picrotoxin site, iGABAR chloride channel	667	MolecularInitiatingEvent	0.0287852	2.08	2.05121
Histone deacetylase inhibition	1502	MolecularInitiatingEvent	0.0287852	2.08	2.05121
Increase, Mitochondrial ATP synthase antagonism	1785	MolecularInitiatingEvent	0.0398083	2.08	2.04019
impaired, ion channels	697	MolecularInitiatingEvent	0.0163127	1.39	1.37369
Suppression, HNF4alpha	461	MolecularInitiatingEvent	0.0163127	1.39	1.37369
Altered, Meiotic chromosome dynamics	752	KeyEvent from KER	0.0287852	1.39	1.36121
Altered, Neurophysiology	192	KeyEvent from KER	0.0287852	1.39	1.36121
Binding, Transthyretin in serum	957	MolecularInitiatingEvent	0.0287852	1.39	1.36121
Displacement, Serum thyroxine (T4) from transthyretin	958	KeyEvent from KER	0.0287852	1.39	1.36121
DNA double-strand break	1461	KeyEvent from KER	0.0287852	1.39	1.36121
Increased, Free serum thyroxine (T4)	959	KeyEvent from KER	0.0287852	1.39	1.36121
Increased, Uptake of thyroxine into tissue	960	KeyEvent from KER	0.0287852	1.39	1.36121
Decrease, AR activation	1614	KeyEvent from KER	0.0498901	1.39	1.34011

## Sheet: Table S6
Table S6: Loss of coverage for edges.
Event1	Event2	Event.type1	Event.type2	Event.ID1	Event.ID2	loss.of.coverage
Activation of specific nuclear receptors, PPAR-gamma activation	Activation, 5HT2c	MolecularInitiatingEvent	MolecularInitiatingEvent	1028	9	0.82
Activation, 5HT2c	Activation, AhR	MolecularInitiatingEvent	MolecularInitiatingEvent	9	18	0.82
Activation, 5HT2c	Activation, Estrogen receptor	MolecularInitiatingEvent	MolecularInitiatingEvent	9	1181	0.82
Activation, 5HT2c	Activation, LXR	MolecularInitiatingEvent	MolecularInitiatingEvent	9	167	0.82
Activation, 5HT2c	Activation, NR1H4	MolecularInitiatingEvent	MolecularInitiatingEvent	9	479	0.82
Activation, 5HT2c	Activation, PXR/SXR	MolecularInitiatingEvent	MolecularInitiatingEvent	9	245	0.82
Activation, Estrogen receptor	Cognitive Function, Decreased	MolecularInitiatingEvent	AdverseOutcome	1181	402	0.82
Activation, PXR/SXR	Cognitive Function, Decreased	MolecularInitiatingEvent	AdverseOutcome	245	402	0.82
Activation, AhR	Cognitive Function, Decreased	MolecularInitiatingEvent	AdverseOutcome	18	402	0.82
Activation of specific nuclear receptors, PPAR-gamma activation	CYP7B activity, inhibition	MolecularInitiatingEvent	MolecularInitiatingEvent	1028	1386	0.82
Activation, Estrogen receptor	CYP7B activity, inhibition	MolecularInitiatingEvent	MolecularInitiatingEvent	1181	1386	0.82
Activation, LXR	CYP7B activity, inhibition	MolecularInitiatingEvent	MolecularInitiatingEvent	167	1386	0.82
Activation, Constitutive androstane receptor	CYP7B activity, inhibition	MolecularInitiatingEvent	MolecularInitiatingEvent	715	1386	0.82
Activation, 5HT2c	Decreased testosterone by the fetal Leydig cells, Activation by other glucocorticoid receptor agonists	MolecularInitiatingEvent	MolecularInitiatingEvent	9	654	0.82
Activation, AhR	Decreased, PPAR-beta activation	MolecularInitiatingEvent	MolecularInitiatingEvent	18	232	0.82
Activation, Constitutive androstane receptor	Decreased, PPAR-beta activation	MolecularInitiatingEvent	MolecularInitiatingEvent	715	232	0.82
Activation, PXR/SXR	Hippocampal anatomy, Altered	MolecularInitiatingEvent	KeyEvent	245	757	0.82
Activation, AhR	Hippocampal anatomy, Altered	MolecularInitiatingEvent	KeyEvent	18	757	0.82
Activation, Estrogen receptor	Hippocampal anatomy, Altered	MolecularInitiatingEvent	KeyEvent	1181	757	0.82
Activation, AhR	Hippocampal Physiology, Altered	MolecularInitiatingEvent	KeyEvent	18	758	0.82
Activation, Estrogen receptor	Hippocampal Physiology, Altered	MolecularInitiatingEvent	KeyEvent	1181	758	0.82
Activation, PXR/SXR	Hippocampal Physiology, Altered	MolecularInitiatingEvent	KeyEvent	245	758	0.82
CYP7B activity, inhibition	Inhibition of Aromatase Enzyme, Chemical exposure during critical window of estrous cycle b	MolecularInitiatingEvent	MolecularInitiatingEvent	1386	964	0.82
Activation, PXR/SXR	Inhibition, Deiodinase 1	MolecularInitiatingEvent	MolecularInitiatingEvent	245	1009	0.82
Hippocampal Physiology, Altered	Inhibition, Deiodinase 1	KeyEvent	MolecularInitiatingEvent	758	1009	0.82
Activation, AhR	Inhibition, Deiodinase 1	MolecularInitiatingEvent	MolecularInitiatingEvent	18	1009	0.82
Cognitive Function, Decreased	Inhibition, Deiodinase 1	AdverseOutcome	MolecularInitiatingEvent	402	1009	0.82
Activation, Estrogen receptor	Inhibition, Deiodinase 1	MolecularInitiatingEvent	MolecularInitiatingEvent	1181	1009	0.82
Hippocampal anatomy, Altered	Inhibition, Deiodinase 1	KeyEvent	MolecularInitiatingEvent	757	1009	0.82
Inhibition of Aromatase Enzyme, Chemical exposure during critical window of estrous cycle b	Inhibition, HMG-CoA reductase	MolecularInitiatingEvent	MolecularInitiatingEvent	964	804	0.82
Activation, 5HT2c	Inhibition, PPAR alpha	MolecularInitiatingEvent	MolecularInitiatingEvent	9	468	0.82
Activation, 5HT2c	Irreversible inhibition of hepatic VKOR by binding of AR at tyrosine 139, Failure to cycle	MolecularInitiatingEvent	MolecularInitiatingEvent	9	1134	0.82
Activation, Estrogen receptor	Thyroid hormone synthesis, Decreased	MolecularInitiatingEvent	KeyEvent	1181	277	0.82
Activation, PXR/SXR	Thyroid hormone synthesis, Decreased	MolecularInitiatingEvent	KeyEvent	245	277	0.82
Inhibition, Deiodinase 1	Thyroid hormone synthesis, Decreased	MolecularInitiatingEvent	KeyEvent	1009	277	0.82
Activation, AhR	Thyroid hormone synthesis, Decreased	MolecularInitiatingEvent	KeyEvent	18	277	0.82
Decreased, PPAR-beta activation	Thyroperoxidase, Inhibition	MolecularInitiatingEvent	MolecularInitiatingEvent	232	279	0.82
Activation, 5HT2c	Thyroperoxidase, Inhibition	MolecularInitiatingEvent	MolecularInitiatingEvent	9	279	0.82
Inhibition, Deiodinase 1	Thyroperoxidase, Inhibition	MolecularInitiatingEvent	MolecularInitiatingEvent	1009	279	0.82
Inhibition, Deiodinase 1	Thyroxine (T4) in neuronal tissue, Decreased	MolecularInitiatingEvent	KeyEvent	1009	280	0.82
Activation, PXR/SXR	Thyroxine (T4) in neuronal tissue, Decreased	MolecularInitiatingEvent	KeyEvent	245	280	0.82
Activation, AhR	Thyroxine (T4) in neuronal tissue, Decreased	MolecularInitiatingEvent	KeyEvent	18	280	0.82
Activation, Estrogen receptor	Thyroxine (T4) in neuronal tissue, Decreased	MolecularInitiatingEvent	KeyEvent	1181	280	0.82
Activation, Estrogen receptor	Thyroxine (T4) in serum, Decreased	MolecularInitiatingEvent	KeyEvent	1181	281	0.82
Activation, AhR	Thyroxine (T4) in serum, Decreased	MolecularInitiatingEvent	KeyEvent	18	281	0.82
Activation, PXR/SXR	Thyroxine (T4) in serum, Decreased	MolecularInitiatingEvent	KeyEvent	245	281	0.82
Inhibition, Deiodinase 1	Thyroxine (T4) in serum, Decreased	MolecularInitiatingEvent	KeyEvent	1009	281	0.82
Activation, PXR/SXR	CYP7B activity, inhibition	MolecularInitiatingEvent	MolecularInitiatingEvent	245	1386	0.81
Activation, AhR	CYP7B activity, inhibition	MolecularInitiatingEvent	MolecularInitiatingEvent	18	1386	0.81
CYP7B activity, inhibition	Decreased testosterone by the fetal Leydig cells, Activation by other glucocorticoid receptor agonists	MolecularInitiatingEvent	MolecularInitiatingEvent	1386	654	0.81
CYP7B activity, inhibition	Inhibition, HMG-CoA reductase	MolecularInitiatingEvent	MolecularInitiatingEvent	1386	804	0.81
CYP7B activity, inhibition	Irreversible inhibition of hepatic VKOR by binding of AR at tyrosine 139, Failure to cycle	MolecularInitiatingEvent	MolecularInitiatingEvent	1386	1134	0.81
Activation, NR1H4	Thyroperoxidase, Inhibition	MolecularInitiatingEvent	MolecularInitiatingEvent	479	279	0.81
Acetylcholinesterase (AchE) Inhibition	Activation of specific nuclear receptors, PPAR-gamma activation	MolecularInitiatingEvent	MolecularInitiatingEvent	12	1028	0.8
7alpha-hydroxypregnenolone synthesis in the brain, decreased	Activation, AhR	KeyEvent	MolecularInitiatingEvent	1387	18	0.8
Acetylcholinesterase (AchE) Inhibition	Activation, Constitutive androstane receptor	MolecularInitiatingEvent	MolecularInitiatingEvent	12	715	0.8
Activation, AhR	Activation, LXR	MolecularInitiatingEvent	MolecularInitiatingEvent	18	167	0.8
7alpha-hydroxypregnenolone synthesis in the brain, decreased	Activation, NR1H4	KeyEvent	MolecularInitiatingEvent	1387	479	0.8
7alpha-hydroxypregnenolone synthesis in the brain, decreased	Activation, PXR/SXR	KeyEvent	MolecularInitiatingEvent	1387	245	0.8
Activation, PXR/SXR	Altered, Chromosome number	MolecularInitiatingEvent	KeyEvent	245	723	0.8
Activation, Constitutive androstane receptor	Altered, Chromosome number	MolecularInitiatingEvent	KeyEvent	715	723	0.8
Activation, NR1H4	Altered, Chromosome number	MolecularInitiatingEvent	KeyEvent	479	723	0.8
Activation, Constitutive androstane receptor	Binding, Tubulin	MolecularInitiatingEvent	MolecularInitiatingEvent	715	718	0.8
Activation, PXR/SXR	Binding, Tubulin	MolecularInitiatingEvent	MolecularInitiatingEvent	245	718	0.8
Activation, NR1H4	Binding, Tubulin	MolecularInitiatingEvent	MolecularInitiatingEvent	479	718	0.8
7alpha-hydroxypregnenolone synthesis in the brain, decreased	CYP7B activity, inhibition	KeyEvent	MolecularInitiatingEvent	1387	1386	0.8
Activation, NR1H4	CYP7B activity, inhibition	MolecularInitiatingEvent	MolecularInitiatingEvent	479	1386	0.8
Inhibition, 5-hydroxytryptamine transporter (5-HTT; SERT)	decrease, male anogenital distance	MolecularInitiatingEvent	AdverseOutcome	619	1688	0.8
7alpha-hydroxypregnenolone synthesis in the brain, decreased	decrease, male anogenital distance	KeyEvent	AdverseOutcome	1387	1688	0.8
CYP7B activity, inhibition	decrease, male anogenital distance	MolecularInitiatingEvent	AdverseOutcome	1386	1688	0.8
Activation, AhR	decrease, male anogenital distance	MolecularInitiatingEvent	AdverseOutcome	18	1688	0.8
Inhibition, HMG-CoA reductase	decrease, male anogenital distance	MolecularInitiatingEvent	AdverseOutcome	804	1688	0.8
7alpha-hydroxypregnenolone synthesis in the brain, decreased	Decreased testosterone by the fetal Leydig cells, Activation by other glucocorticoid receptor agonists	KeyEvent	MolecularInitiatingEvent	1387	654	0.8
Activation, Constitutive androstane receptor	Disorganization, Spindle	MolecularInitiatingEvent	KeyEvent	715	721	0.8
Activation, Estrogen receptor	Disorganization, Spindle	MolecularInitiatingEvent	KeyEvent	1181	721	0.8
Activation, PXR/SXR	Disorganization, Spindle	MolecularInitiatingEvent	KeyEvent	245	721	0.8
Activation, NR1H4	Disorganization, Spindle	MolecularInitiatingEvent	KeyEvent	479	721	0.8
Disorganization, Spindle	Disruption, Microtubule dynamics	KeyEvent	KeyEvent	721	720	0.8
Activation, Estrogen receptor	Disruption, Microtubule dynamics	MolecularInitiatingEvent	KeyEvent	1181	720	0.8
Activation, PXR/SXR	Disruption, Microtubule dynamics	MolecularInitiatingEvent	KeyEvent	245	720	0.8
Activation, Constitutive androstane receptor	Disruption, Microtubule dynamics	MolecularInitiatingEvent	KeyEvent	715	720	0.8
Altered, Chromosome number	Disruption, Microtubule dynamics	KeyEvent	KeyEvent	723	720	0.8
Activation, NR1H4	Disruption, Microtubule dynamics	MolecularInitiatingEvent	KeyEvent	479	720	0.8
Binding, Tubulin	Disruption, Microtubule dynamics	MolecularInitiatingEvent	KeyEvent	718	720	0.8
Hippocampal Physiology, Altered	Hippocampal anatomy, Altered	KeyEvent	KeyEvent	758	757	0.8
Altered, Chromosome number	Increase, Aneuploid offspring	KeyEvent	AdverseOutcome	723	728	0.8
Disruption, Microtubule dynamics	Increase, Aneuploid offspring	KeyEvent	AdverseOutcome	720	728	0.8
Activation, Constitutive androstane receptor	Increase, Aneuploid offspring	MolecularInitiatingEvent	AdverseOutcome	715	728	0.8
Binding, Tubulin	Increase, Aneuploid offspring	MolecularInitiatingEvent	AdverseOutcome	718	728	0.8
Activation, NR1H4	Increase, Aneuploid offspring	MolecularInitiatingEvent	AdverseOutcome	479	728	0.8
Activation, PXR/SXR	Increase, Aneuploid offspring	MolecularInitiatingEvent	AdverseOutcome	245	728	0.8
Disorganization, Spindle	Increase, Aneuploid offspring	KeyEvent	AdverseOutcome	721	728	0.8
Activation, Estrogen receptor	Increase, Aneuploid offspring	MolecularInitiatingEvent	AdverseOutcome	1181	728	0.8
Acetylcholinesterase (AchE) Inhibition	Inhibition of Aromatase Enzyme, Chemical exposure during critical window of estrous cycle b	MolecularInitiatingEvent	MolecularInitiatingEvent	12	964	0.8
Activation, Constitutive androstane receptor	Inhibition of Aromatase Enzyme, Chemical exposure during critical window of estrous cycle b	MolecularInitiatingEvent	MolecularInitiatingEvent	715	964	0.8
7alpha-hydroxypregnenolone synthesis in the brain, decreased	Inhibition, 5-hydroxytryptamine transporter (5-HTT; SERT)	KeyEvent	MolecularInitiatingEvent	1387	619	0.8
Activation, AhR	Inhibition, 5-hydroxytryptamine transporter (5-HTT; SERT)	MolecularInitiatingEvent	MolecularInitiatingEvent	18	619	0.8
CYP7B activity, inhibition	Inhibition, 5-hydroxytryptamine transporter (5-HTT; SERT)	MolecularInitiatingEvent	MolecularInitiatingEvent	1386	619	0.8
Activation, NR1H4	Inhibition, 5-hydroxytryptamine transporter (5-HTT; SERT)	MolecularInitiatingEvent	MolecularInitiatingEvent	479	619	0.8
7alpha-hydroxypregnenolone synthesis in the brain, decreased	Inhibition, HMG-CoA reductase	KeyEvent	MolecularInitiatingEvent	1387	804	0.8
Activation of specific nuclear receptors, PPAR-gamma activation	Inhibition, VegfR2	MolecularInitiatingEvent	MolecularInitiatingEvent	1028	305	0.8
Activation, PXR/SXR	Inhibition, VegfR2	MolecularInitiatingEvent	MolecularInitiatingEvent	245	305	0.8
Decreased testosterone by the fetal Leydig cells, Activation by other glucocorticoid receptor agonists	Inhibition, VegfR2	MolecularInitiatingEvent	MolecularInitiatingEvent	654	305	0.8
Inhibition, PPAR alpha	Inhibition, VegfR2	MolecularInitiatingEvent	MolecularInitiatingEvent	468	305	0.8
Activation, NR1H4	Inhibition, VegfR2	MolecularInitiatingEvent	MolecularInitiatingEvent	479	305	0.8
Activation, AhR	Inhibition, VegfR2	MolecularInitiatingEvent	MolecularInitiatingEvent	18	305	0.8
Inhibition, Cyclooxygenase 1 activity	Inhibition, VegfR2	MolecularInitiatingEvent	MolecularInitiatingEvent	1103	305	0.8
Disruption, Microtubule dynamics	Irreversible inhibition of hepatic VKOR by binding of AR at tyrosine 139, Failure to cycle	KeyEvent	MolecularInitiatingEvent	720	1134	0.8
7alpha-hydroxypregnenolone synthesis in the brain, decreased	Irreversible inhibition of hepatic VKOR by binding of AR at tyrosine 139, Failure to cycle	KeyEvent	MolecularInitiatingEvent	1387	1134	0.8
Binding, Tubulin	Irreversible inhibition of hepatic VKOR by binding of AR at tyrosine 139, Failure to cycle	MolecularInitiatingEvent	MolecularInitiatingEvent	718	1134	0.8
Disorganization, Spindle	Irreversible inhibition of hepatic VKOR by binding of AR at tyrosine 139, Failure to cycle	KeyEvent	MolecularInitiatingEvent	721	1134	0.8
Altered, Chromosome number	Irreversible inhibition of hepatic VKOR by binding of AR at tyrosine 139, Failure to cycle	KeyEvent	MolecularInitiatingEvent	723	1134	0.8
Inhibition, VegfR2	Irreversible inhibition of hepatic VKOR by binding of AR at tyrosine 139, Failure to cycle	MolecularInitiatingEvent	MolecularInitiatingEvent	305	1134	0.8
Increase, Aneuploid offspring	Irreversible inhibition of hepatic VKOR by binding of AR at tyrosine 139, Failure to cycle	AdverseOutcome	MolecularInitiatingEvent	728	1134	0.8
Inhibition of Aromatase Enzyme, Chemical exposure during critical window of estrous cycle b	prepubertal increase, Estrogen receptor (ER) activity	MolecularInitiatingEvent	MolecularInitiatingEvent	964	1064	0.8
Activation, Constitutive androstane receptor	prepubertal increase, Estrogen receptor (ER) activity	MolecularInitiatingEvent	MolecularInitiatingEvent	715	1064	0.8
Activation, NR1H4	prepubertal increase, Estrogen receptor (ER) activity	MolecularInitiatingEvent	MolecularInitiatingEvent	479	1064	0.8
Activation, PXR/SXR	prepubertal increase, Estrogen receptor (ER) activity	MolecularInitiatingEvent	MolecularInitiatingEvent	245	1064	0.8
Hippocampal anatomy, Altered	Thyroid hormone synthesis, Decreased	KeyEvent	KeyEvent	757	277	0.8
Cognitive Function, Decreased	Thyroperoxidase, Inhibition	AdverseOutcome	MolecularInitiatingEvent	402	279	0.8
Hippocampal Physiology, Altered	Thyroperoxidase, Inhibition	KeyEvent	MolecularInitiatingEvent	758	279	0.8
Thyroid hormone synthesis, Decreased	Thyroperoxidase, Inhibition	KeyEvent	MolecularInitiatingEvent	277	279	0.8
Hippocampal anatomy, Altered	Thyroperoxidase, Inhibition	KeyEvent	MolecularInitiatingEvent	757	279	0.8
Inhibition, VegfR2	Thyroperoxidase, Inhibition	MolecularInitiatingEvent	MolecularInitiatingEvent	305	279	0.8
Thyroperoxidase, Inhibition	Thyroxine (T4) in neuronal tissue, Decreased	MolecularInitiatingEvent	KeyEvent	279	280	0.8
Thyroxine (T4) in neuronal tissue, Decreased	Thyroxine (T4) in serum, Decreased	KeyEvent	KeyEvent	280	281	0.8
Activation, LXR	Inhibition of Aromatase Enzyme, Chemical exposure during critical window of estrous cycle b	MolecularInitiatingEvent	MolecularInitiatingEvent	167	964	0.79
Activation, AhR	Inhibition, HMG-CoA reductase	MolecularInitiatingEvent	MolecularInitiatingEvent	18	804	0.79
Hippocampal anatomy, Altered	Hippocampal gene expression, Altered	KeyEvent	KeyEvent	757	756	0.78
Cognitive Function, Decreased	Hippocampal gene expression, Altered	AdverseOutcome	KeyEvent	402	756	0.78
Decreased testosterone by the fetal Leydig cells, Activation by other glucocorticoid receptor agonists	Inhibition, organic anion transporter 1 (OAT1)	MolecularInitiatingEvent	MolecularInitiatingEvent	654	877	0.78
Activation, NR1H4	Inhibition, organic anion transporter 1 (OAT1)	MolecularInitiatingEvent	MolecularInitiatingEvent	479	877	0.78
Activation, PXR/SXR	Inhibition, organic anion transporter 1 (OAT1)	MolecularInitiatingEvent	MolecularInitiatingEvent	245	877	0.78
Hippocampal gene expression, Altered	Irreversible inhibition of hepatic VKOR by binding of AR at tyrosine 139, Failure to cycle	KeyEvent	MolecularInitiatingEvent	756	1134	0.78
Hippocampal anatomy, Altered	Irreversible inhibition of hepatic VKOR by binding of AR at tyrosine 139, Failure to cycle	KeyEvent	MolecularInitiatingEvent	757	1134	0.78
Cognitive Function, Decreased	Irreversible inhibition of hepatic VKOR by binding of AR at tyrosine 139, Failure to cycle	AdverseOutcome	MolecularInitiatingEvent	402	1134	0.78
Hippocampal Physiology, Altered	Irreversible inhibition of hepatic VKOR by binding of AR at tyrosine 139, Failure to cycle	KeyEvent	MolecularInitiatingEvent	758	1134	0.78
Inhibition, organic anion transporter 1 (OAT1)	Irreversible inhibition of hepatic VKOR by binding of AR at tyrosine 139, Failure to cycle	MolecularInitiatingEvent	MolecularInitiatingEvent	877	1134	0.78
Hippocampal gene expression, Altered	Thyroid hormone synthesis, Decreased	KeyEvent	KeyEvent	756	277	0.78
Irreversible inhibition of hepatic VKOR by binding of AR at tyrosine 139, Failure to cycle	Thyroid hormone synthesis, Decreased	MolecularInitiatingEvent	KeyEvent	1134	277	0.78
Hippocampal gene expression, Altered	Thyroperoxidase, Inhibition	KeyEvent	MolecularInitiatingEvent	756	279	0.78
Irreversible inhibition of hepatic VKOR by binding of AR at tyrosine 139, Failure to cycle	Thyroxine (T4) in neuronal tissue, Decreased	MolecularInitiatingEvent	KeyEvent	1134	280	0.78
Hippocampal gene expression, Altered	Thyroxine (T4) in neuronal tissue, Decreased	KeyEvent	KeyEvent	756	280	0.78
Irreversible inhibition of hepatic VKOR by binding of AR at tyrosine 139, Failure to cycle	Thyroxine (T4) in serum, Decreased	MolecularInitiatingEvent	KeyEvent	1134	281	0.78
Activation, Constitutive androstane receptor	Activation, LXR	MolecularInitiatingEvent	MolecularInitiatingEvent	715	167	0.77
Activation, AhR	Activation, NR1H4	MolecularInitiatingEvent	MolecularInitiatingEvent	18	479	0.77
Activation, NR1H4	Decreased, PPAR-beta activation	MolecularInitiatingEvent	MolecularInitiatingEvent	479	232	0.77
Activation, Constitutive androstane receptor	Inhibition, PPAR alpha	MolecularInitiatingEvent	MolecularInitiatingEvent	715	468	0.77
Activation, Constitutive androstane receptor	Thyroperoxidase, Inhibition	MolecularInitiatingEvent	MolecularInitiatingEvent	715	279	0.77
Activation of specific nuclear receptors, PPAR-gamma activation	Activation, Constitutive androstane receptor	MolecularInitiatingEvent	MolecularInitiatingEvent	1028	715	0.76
Activation of specific nuclear receptors, PPAR-gamma activation	Activation, LXR	MolecularInitiatingEvent	MolecularInitiatingEvent	1028	167	0.76
Activation, NR1H4	decrease, male anogenital distance	MolecularInitiatingEvent	AdverseOutcome	479	1688	0.76
Activation, Constitutive androstane receptor	Decreased testosterone by the fetal Leydig cells, Activation by other glucocorticoid receptor agonists	MolecularInitiatingEvent	MolecularInitiatingEvent	715	654	0.76
Decreased testosterone by the fetal Leydig cells, Activation by other glucocorticoid receptor agonists	Decreased, PPAR-beta activation	MolecularInitiatingEvent	MolecularInitiatingEvent	654	232	0.76
Activation, NR1H4	Inhibition of Aromatase Enzyme, Chemical exposure during critical window of estrous cycle b	MolecularInitiatingEvent	MolecularInitiatingEvent	479	964	0.76
Decreased, PPAR-beta activation	Inhibition, organic anion transporter 1 (OAT1)	MolecularInitiatingEvent	MolecularInitiatingEvent	232	877	0.76
Activation, Estrogen receptor	Inhibition, organic anion transporter 1 (OAT1)	MolecularInitiatingEvent	MolecularInitiatingEvent	1181	877	0.76
Inhibition, PPAR alpha	Inhibition, organic anion transporter 1 (OAT1)	MolecularInitiatingEvent	MolecularInitiatingEvent	468	877	0.76
Inhibition of Aromatase Enzyme, Chemical exposure during critical window of estrous cycle b	Inhibition, PPAR alpha	MolecularInitiatingEvent	MolecularInitiatingEvent	964	468	0.76
Acetylcholinesterase (AchE) Inhibition	Thyroperoxidase, Inhibition	MolecularInitiatingEvent	MolecularInitiatingEvent	12	279	0.76
Inhibition, PPAR alpha	Thyroperoxidase, Inhibition	MolecularInitiatingEvent	MolecularInitiatingEvent	468	279	0.76
Activation, Constitutive androstane receptor	Activation, NR1H4	MolecularInitiatingEvent	MolecularInitiatingEvent	715	479	0.75
Decreased testosterone by the fetal Leydig cells, Activation by other glucocorticoid receptor agonists	Decreased, Dopaminergic activity	MolecularInitiatingEvent	KeyEvent	654	1083	0.75
Cognitive Function, Decreased	Hippocampal Physiology, Altered	AdverseOutcome	KeyEvent	402	758	0.75
Decreased, Dopaminergic activity	Inhibition, 5-hydroxytryptamine transporter (5-HTT; SERT)	KeyEvent	MolecularInitiatingEvent	1083	619	0.75
Decreased testosterone by the fetal Leydig cells, Activation by other glucocorticoid receptor agonists	Inhibition, Antgonism of NE receptor	MolecularInitiatingEvent	MolecularInitiatingEvent	654	849	0.75
Decreased, Dopaminergic activity	Inhibition, Antgonism of NE receptor	KeyEvent	MolecularInitiatingEvent	1083	849	0.75
Activation, PXR/SXR	Inhibition, Antgonism of NE receptor	MolecularInitiatingEvent	MolecularInitiatingEvent	245	849	0.75
Activation, Estrogen receptor	Inhibition, Antgonism of NE receptor	MolecularInitiatingEvent	MolecularInitiatingEvent	1181	849	0.75
Inhibition, 5-hydroxytryptamine transporter (5-HTT; SERT)	Inhibition, Antgonism of NE receptor	MolecularInitiatingEvent	MolecularInitiatingEvent	619	849	0.75
Decreased, PPAR-beta activation	Inhibition, Cyclooxygenase 1 activity	MolecularInitiatingEvent	MolecularInitiatingEvent	232	1103	0.75
Decreased, PPAR-beta activation	Inhibition, Cyclooxygenase activity	MolecularInitiatingEvent	MolecularInitiatingEvent	232	79	0.75
Inhibition, Antgonism of NE receptor	Inhibition, HMG-CoA reductase	MolecularInitiatingEvent	MolecularInitiatingEvent	849	804	0.75
Decreased, PPAR-beta activation	Inhibition, IKK complex	MolecularInitiatingEvent	MolecularInitiatingEvent	232	1574	0.75
Activation, Estrogen receptor	Inhibition, IKK complex	MolecularInitiatingEvent	MolecularInitiatingEvent	1181	1574	0.75
Inhibition, Cyclooxygenase 1 activity	Inhibition, IKK complex	MolecularInitiatingEvent	MolecularInitiatingEvent	1103	1574	0.75
Inhibition, IKK complex	Inhibition, organic anion transporter 1 (OAT1)	MolecularInitiatingEvent	MolecularInitiatingEvent	1574	877	0.75
Activation, LXR	Inhibition, PPAR alpha	MolecularInitiatingEvent	MolecularInitiatingEvent	167	468	0.75
Inhibition, Antgonism of NE receptor	Irreversible inhibition of hepatic VKOR by binding of AR at tyrosine 139, Failure to cycle	MolecularInitiatingEvent	MolecularInitiatingEvent	849	1134	0.75
Decreased, Dopaminergic activity	Irreversible inhibition of hepatic VKOR by binding of AR at tyrosine 139, Failure to cycle	KeyEvent	MolecularInitiatingEvent	1083	1134	0.75
Thyroperoxidase, Inhibition	peroxisome proliferator activated receptor promoter demethylation	MolecularInitiatingEvent	MolecularInitiatingEvent	279	228	0.75
Inhibition, PPAR alpha	peroxisome proliferator activated receptor promoter demethylation	MolecularInitiatingEvent	MolecularInitiatingEvent	468	228	0.75
Activation, PXR/SXR	peroxisome proliferator activated receptor promoter demethylation	MolecularInitiatingEvent	MolecularInitiatingEvent	245	228	0.75
Activation, Estrogen receptor	peroxisome proliferator activated receptor promoter demethylation	MolecularInitiatingEvent	MolecularInitiatingEvent	1181	228	0.75
Activation of specific nuclear receptors, PPAR-gamma activation	peroxisome proliferator activated receptor promoter demethylation	MolecularInitiatingEvent	MolecularInitiatingEvent	1028	228	0.75
Inhibition, HMG-CoA reductase	peroxisome proliferator activated receptor promoter demethylation	MolecularInitiatingEvent	MolecularInitiatingEvent	804	228	0.75
Activation, LXR	peroxisome proliferator activated receptor promoter demethylation	MolecularInitiatingEvent	MolecularInitiatingEvent	167	228	0.75
Hippocampal Physiology, Altered	Thyroid hormone synthesis, Decreased	KeyEvent	KeyEvent	758	277	0.75
Cognitive Function, Decreased	Thyroid hormone synthesis, Decreased	AdverseOutcome	KeyEvent	402	277	0.75
Inhibition, HMG-CoA reductase	Thyroperoxidase, Inhibition	MolecularInitiatingEvent	MolecularInitiatingEvent	804	279	0.75
Cognitive Function, Decreased	Thyroxine (T4) in neuronal tissue, Decreased	AdverseOutcome	KeyEvent	402	280	0.75
Thyroid hormone synthesis, Decreased	Thyroxine (T4) in neuronal tissue, Decreased	KeyEvent	KeyEvent	277	280	0.75
Hippocampal Physiology, Altered	Thyroxine (T4) in neuronal tissue, Decreased	KeyEvent	KeyEvent	758	280	0.75
Decreased testosterone by the fetal Leydig cells, Activation by other glucocorticoid receptor agonists	decrease, male anogenital distance	MolecularInitiatingEvent	AdverseOutcome	654	1688	0.74
Activation, NR1H4	Decreased testosterone by the fetal Leydig cells, Activation by other glucocorticoid receptor agonists	MolecularInitiatingEvent	MolecularInitiatingEvent	479	654	0.74
Decreased, PPAR-beta activation	Inhibition, PPAR alpha	MolecularInitiatingEvent	MolecularInitiatingEvent	232	468	0.74
Activation, AhR	Inhibition, PPAR alpha	MolecularInitiatingEvent	MolecularInitiatingEvent	18	468	0.74
Acetylcholinesterase (AchE) Inhibition	Activation, Estrogen receptor	MolecularInitiatingEvent	MolecularInitiatingEvent	12	1181	0.73
Acetylcholinesterase (AchE) Inhibition	Activation, NR1H4	MolecularInitiatingEvent	MolecularInitiatingEvent	12	479	0.73
Acetylcholinesterase (AchE) Inhibition	Activation, PXR/SXR	MolecularInitiatingEvent	MolecularInitiatingEvent	12	245	0.73
Activation, PXR/SXR	decrease, male anogenital distance	MolecularInitiatingEvent	AdverseOutcome	245	1688	0.73
Activation of specific nuclear receptors, PPAR-gamma activation	Decreased testosterone by the fetal Leydig cells, Activation by other glucocorticoid receptor agonists	MolecularInitiatingEvent	MolecularInitiatingEvent	1028	654	0.73
Activation, AhR	Decreased testosterone by the fetal Leydig cells, Activation by other glucocorticoid receptor agonists	MolecularInitiatingEvent	MolecularInitiatingEvent	18	654	0.73
Acetylcholinesterase (AchE) Inhibition	Decreased testosterone by the fetal Leydig cells, Activation by other glucocorticoid receptor agonists	MolecularInitiatingEvent	MolecularInitiatingEvent	12	654	0.73
Activation, PXR/SXR	Decreased, PPAR-beta activation	MolecularInitiatingEvent	MolecularInitiatingEvent	245	232	0.73
Activation of specific nuclear receptors, PPAR-gamma activation	Decreased, PPAR-beta activation	MolecularInitiatingEvent	MolecularInitiatingEvent	1028	232	0.73
Activation, LXR	Inhibition, HMG-CoA reductase	MolecularInitiatingEvent	MolecularInitiatingEvent	167	804	0.73
Activation, NR1H4	Inhibition, HMG-CoA reductase	MolecularInitiatingEvent	MolecularInitiatingEvent	479	804	0.73
Activation of specific nuclear receptors, PPAR-gamma activation	Inhibition, IKK complex	MolecularInitiatingEvent	MolecularInitiatingEvent	1028	1574	0.73
Inhibition, Cyclooxygenase activity	Inhibition, IKK complex	MolecularInitiatingEvent	MolecularInitiatingEvent	79	1574	0.73
Activation, Estrogen receptor	Inhibition, PPAR alpha	MolecularInitiatingEvent	MolecularInitiatingEvent	1181	468	0.73
Inhibition, IKK complex	Inhibition, PPAR alpha	MolecularInitiatingEvent	MolecularInitiatingEvent	1574	468	0.73
Acetylcholinesterase (AchE) Inhibition	Irreversible inhibition of hepatic VKOR by binding of AR at tyrosine 139, Failure to cycle	MolecularInitiatingEvent	MolecularInitiatingEvent	12	1134	0.73
Activation, LXR	prepubertal increase, Estrogen receptor (ER) activity	MolecularInitiatingEvent	MolecularInitiatingEvent	167	1064	0.73
Irreversible inhibition of hepatic VKOR by binding of AR at tyrosine 139, Failure to cycle	prepubertal increase, Estrogen receptor (ER) activity	MolecularInitiatingEvent	MolecularInitiatingEvent	1134	1064	0.73
Thyroperoxidase, Inhibition	prepubertal increase, Estrogen receptor (ER) activity	MolecularInitiatingEvent	MolecularInitiatingEvent	279	1064	0.73
Decreased testosterone by the fetal Leydig cells, Activation by other glucocorticoid receptor agonists	prepubertal increase, Estrogen receptor (ER) activity	MolecularInitiatingEvent	MolecularInitiatingEvent	654	1064	0.73
Activation, Estrogen receptor	prepubertal increase, Estrogen receptor (ER) activity	MolecularInitiatingEvent	MolecularInitiatingEvent	1181	1064	0.73
Activation, LXR	Thyroperoxidase, Inhibition	MolecularInitiatingEvent	MolecularInitiatingEvent	167	279	0.73
Activation, LXR	Activation, NR1H4	MolecularInitiatingEvent	MolecularInitiatingEvent	167	479	0.72
Irreversible inhibition of hepatic VKOR by binding of AR at tyrosine 139, Failure to cycle	decrease, male anogenital distance	MolecularInitiatingEvent	AdverseOutcome	1134	1688	0.72
Activation, LXR	Decreased testosterone by the fetal Leydig cells, Activation by other glucocorticoid receptor agonists	MolecularInitiatingEvent	MolecularInitiatingEvent	167	654	0.72
Activation, Estrogen receptor	Inhibition, Cyclooxygenase activity	MolecularInitiatingEvent	MolecularInitiatingEvent	1181	79	0.72
Inhibition, Cyclooxygenase 1 activity	Inhibition, PPAR alpha	MolecularInitiatingEvent	MolecularInitiatingEvent	1103	468	0.72
Activation, PXR/SXR	Inhibition, PPAR alpha	MolecularInitiatingEvent	MolecularInitiatingEvent	245	468	0.72
Activation of specific nuclear receptors, PPAR-gamma activation	Thyroperoxidase, Inhibition	MolecularInitiatingEvent	MolecularInitiatingEvent	1028	279	0.72
Acetylcholinesterase (AchE) Inhibition	Activation, AhR	MolecularInitiatingEvent	MolecularInitiatingEvent	12	18	0.71
5alpha-reductase, inhibition	Activation, NR1H4	MolecularInitiatingEvent	MolecularInitiatingEvent	1617	479	0.71
Activation of specific nuclear receptors, PPAR-gamma activation	Agonism, Androgen receptor	MolecularInitiatingEvent	MolecularInitiatingEvent	1028	25	0.71
Activation, PXR/SXR	Agonism, Androgen receptor	MolecularInitiatingEvent	MolecularInitiatingEvent	245	25	0.71
Decreased IL-1 production	decrease, male anogenital distance	KeyEvent	AdverseOutcome	1571	1688	0.71
Impaired IL-1 signaling	decrease, male anogenital distance	KeyEvent	AdverseOutcome	1572	1688	0.71
Impaired Ab production	decrease, male anogenital distance	KeyEvent	AdverseOutcome	1644	1688	0.71
5alpha-reductase, inhibition	decrease, male anogenital distance	MolecularInitiatingEvent	AdverseOutcome	1617	1688	0.71
Inhibition, 5alpha-reductase activity	decrease, male anogenital distance	MolecularInitiatingEvent	AdverseOutcome	790	1688	0.71
Decreased, PPAR-beta activation	decrease, male anogenital distance	MolecularInitiatingEvent	AdverseOutcome	232	1688	0.71
Impaired T cell activation	decrease, male anogenital distance	KeyEvent	AdverseOutcome	1569	1688	0.71
Decreased IL-1 production	Decreased testosterone by the fetal Leydig cells, Activation by other glucocorticoid receptor agonists	KeyEvent	MolecularInitiatingEvent	1571	654	0.71
5alpha-reductase, inhibition	Decreased testosterone by the fetal Leydig cells, Activation by other glucocorticoid receptor agonists	MolecularInitiatingEvent	MolecularInitiatingEvent	1617	654	0.71
Activation, LXR	Decreased, Ovarian E2	MolecularInitiatingEvent	KeyEvent	167	1045	0.71
5alpha-reductase, inhibition	Decreased, PPAR-beta activation	MolecularInitiatingEvent	MolecularInitiatingEvent	1617	232	0.71
Agonism, Androgen receptor	Decreased, PPAR-beta activation	MolecularInitiatingEvent	MolecularInitiatingEvent	25	232	0.71
Decreased testosterone by the fetal Leydig cells, Activation by other glucocorticoid receptor agonists	Impaired Ab production	MolecularInitiatingEvent	KeyEvent	654	1644	0.71
Decreased testosterone by the fetal Leydig cells, Activation by other glucocorticoid receptor agonists	Impaired IL-1 signaling	MolecularInitiatingEvent	KeyEvent	654	1572	0.71
Decreased testosterone by the fetal Leydig cells, Activation by other glucocorticoid receptor agonists	Impaired T cell activation	MolecularInitiatingEvent	KeyEvent	654	1569	0.71
Decreased, PPAR-beta activation	Inhibition, 5alpha-reductase activity	MolecularInitiatingEvent	MolecularInitiatingEvent	232	790	0.71
5alpha-reductase, inhibition	Inhibition, 5alpha-reductase activity	MolecularInitiatingEvent	MolecularInitiatingEvent	1617	790	0.71
Activation, NR1H4	Inhibition, 5alpha-reductase activity	MolecularInitiatingEvent	MolecularInitiatingEvent	479	790	0.71
Decreased testosterone by the fetal Leydig cells, Activation by other glucocorticoid receptor agonists	Inhibition, 5alpha-reductase activity	MolecularInitiatingEvent	MolecularInitiatingEvent	654	790	0.71
Acetylcholinesterase (AchE) Inhibition	Inhibition, Cyclooxygenase 1 activity	MolecularInitiatingEvent	MolecularInitiatingEvent	12	1103	0.71
Acetylcholinesterase (AchE) Inhibition	Inhibition, Cyclooxygenase activity	MolecularInitiatingEvent	MolecularInitiatingEvent	12	79	0.71
Activation, AhR	Inhibition, Cyclooxygenase activity	MolecularInitiatingEvent	MolecularInitiatingEvent	18	79	0.71
Decreased testosterone by the fetal Leydig cells, Activation by other glucocorticoid receptor agonists	Inhibition, Cyclooxygenase activity	MolecularInitiatingEvent	MolecularInitiatingEvent	654	79	0.71
Decreased testosterone by the fetal Leydig cells, Activation by other glucocorticoid receptor agonists	Inhibition, HMG-CoA reductase	MolecularInitiatingEvent	MolecularInitiatingEvent	654	804	0.71
Activation, Constitutive androstane receptor	Inhibition, HMG-CoA reductase	MolecularInitiatingEvent	MolecularInitiatingEvent	715	804	0.71
Activation, LXR	Inhibition, IKK complex	MolecularInitiatingEvent	MolecularInitiatingEvent	167	1574	0.71
Activation, NR1H4	Inhibition, IKK complex	MolecularInitiatingEvent	MolecularInitiatingEvent	479	1574	0.71
Activation, PXR/SXR	Inhibition, IKK complex	MolecularInitiatingEvent	MolecularInitiatingEvent	245	1574	0.71
Activation of specific nuclear receptors, PPAR-gamma activation	Inhibition, PPAR alpha	MolecularInitiatingEvent	MolecularInitiatingEvent	1028	468	0.71
5alpha-reductase, inhibition	Irreversible inhibition of hepatic VKOR by binding of AR at tyrosine 139, Failure to cycle	MolecularInitiatingEvent	MolecularInitiatingEvent	1617	1134	0.71
Decreased, Ovarian E2	Irreversible inhibition of hepatic VKOR by binding of AR at tyrosine 139, Failure to cycle	KeyEvent	MolecularInitiatingEvent	1045	1134	0.71
Impaired Ab production	Irreversible inhibition of hepatic VKOR by binding of AR at tyrosine 139, Failure to cycle	KeyEvent	MolecularInitiatingEvent	1644	1134	0.71
Impaired IL-1 signaling	Irreversible inhibition of hepatic VKOR by binding of AR at tyrosine 139, Failure to cycle	KeyEvent	MolecularInitiatingEvent	1572	1134	0.71
Activation, NR1H4	Irreversible inhibition of hepatic VKOR by binding of AR at tyrosine 139, Failure to cycle	MolecularInitiatingEvent	MolecularInitiatingEvent	479	1134	0.71
Decreased IL-1 production	Irreversible inhibition of hepatic VKOR by binding of AR at tyrosine 139, Failure to cycle	KeyEvent	MolecularInitiatingEvent	1571	1134	0.71
Inhibition, 5alpha-reductase activity	Irreversible inhibition of hepatic VKOR by binding of AR at tyrosine 139, Failure to cycle	MolecularInitiatingEvent	MolecularInitiatingEvent	790	1134	0.71
Impaired T cell activation	Irreversible inhibition of hepatic VKOR by binding of AR at tyrosine 139, Failure to cycle	KeyEvent	MolecularInitiatingEvent	1569	1134	0.71
Inhibition, PPAR alpha	Irreversible inhibition of hepatic VKOR by binding of AR at tyrosine 139, Failure to cycle	MolecularInitiatingEvent	MolecularInitiatingEvent	468	1134	0.71
Inhibition, Cyclooxygenase activity	Thyroperoxidase, Inhibition	MolecularInitiatingEvent	MolecularInitiatingEvent	79	279	0.71
Activation of specific nuclear receptors, PPAR-gamma activation	Activation, AhR	MolecularInitiatingEvent	MolecularInitiatingEvent	1028	18	0.7
Activation, AhR	Activation, Constitutive androstane receptor	MolecularInitiatingEvent	MolecularInitiatingEvent	18	715	0.7
Activation of specific nuclear receptors, PPAR-gamma activation	Activation, NR1H4	MolecularInitiatingEvent	MolecularInitiatingEvent	1028	479	0.7
Activation, NR1H4	Activation, PXR/SXR	MolecularInitiatingEvent	MolecularInitiatingEvent	479	245	0.7
Cognitive Function, Decreased	Hippocampal anatomy, Altered	AdverseOutcome	KeyEvent	402	757	0.7
Decreased testosterone by the fetal Leydig cells, Activation by other glucocorticoid receptor agonists	Inhibition of Aromatase Enzyme, Chemical exposure during critical window of estrous cycle b	MolecularInitiatingEvent	MolecularInitiatingEvent	654	964	0.7
Activation, AhR	Inhibition, Cyclooxygenase 1 activity	MolecularInitiatingEvent	MolecularInitiatingEvent	18	1103	0.7
Activation, NR1H4	Inhibition, Cyclooxygenase 1 activity	MolecularInitiatingEvent	MolecularInitiatingEvent	479	1103	0.7
Inhibition, Cyclooxygenase activity	Inhibition, PPAR alpha	MolecularInitiatingEvent	MolecularInitiatingEvent	79	468	0.7
Hippocampal anatomy, Altered	Thyroxine (T4) in serum, Decreased	KeyEvent	KeyEvent	757	281	0.7
Cognitive Function, Decreased	Thyroxine (T4) in serum, Decreased	AdverseOutcome	KeyEvent	402	281	0.7
Activation of specific nuclear receptors, PPAR-gamma activation	Activation, Estrogen receptor	MolecularInitiatingEvent	MolecularInitiatingEvent	1028	1181	0.69
Activation, LXR	Activation, PXR/SXR	MolecularInitiatingEvent	MolecularInitiatingEvent	167	245	0.69
Activation, Constitutive androstane receptor	Activation, PXR/SXR	MolecularInitiatingEvent	MolecularInitiatingEvent	715	245	0.69
Activation, PXR/SXR	Inhibition, 5-hydroxytryptamine transporter (5-HTT; SERT)	MolecularInitiatingEvent	MolecularInitiatingEvent	245	619	0.69
Decreased testosterone by the fetal Leydig cells, Activation by other glucocorticoid receptor agonists	Inhibition, 5-hydroxytryptamine transporter (5-HTT; SERT)	MolecularInitiatingEvent	MolecularInitiatingEvent	654	619	0.69
Activation of specific nuclear receptors, PPAR-gamma activation	Inhibition, HMG-CoA reductase	MolecularInitiatingEvent	MolecularInitiatingEvent	1028	804	0.69
Activation, PXR/SXR	Inhibition, HMG-CoA reductase	MolecularInitiatingEvent	MolecularInitiatingEvent	245	804	0.69
Decreased testosterone by the fetal Leydig cells, Activation by other glucocorticoid receptor agonists	Inhibition, PPAR alpha	MolecularInitiatingEvent	MolecularInitiatingEvent	654	468	0.69
Activation, LXR	Irreversible inhibition of hepatic VKOR by binding of AR at tyrosine 139, Failure to cycle	MolecularInitiatingEvent	MolecularInitiatingEvent	167	1134	0.69
Activation, Estrogen receptor	Decreased, PPAR-beta activation	MolecularInitiatingEvent	MolecularInitiatingEvent	1181	232	0.68
Decreased testosterone by the fetal Leydig cells, Activation by other glucocorticoid receptor agonists	Inhibition, Cyclooxygenase 1 activity	MolecularInitiatingEvent	MolecularInitiatingEvent	654	1103	0.68
Activation of specific nuclear receptors, PPAR-gamma activation	Inhibition, Cyclooxygenase activity	MolecularInitiatingEvent	MolecularInitiatingEvent	1028	79	0.68
Activation, PXR/SXR	Inhibition, Cyclooxygenase activity	MolecularInitiatingEvent	MolecularInitiatingEvent	245	79	0.68
Inhibition, 5-hydroxytryptamine transporter (5-HTT; SERT)	Inhibition, HMG-CoA reductase	MolecularInitiatingEvent	MolecularInitiatingEvent	619	804	0.68
Activation of specific nuclear receptors, PPAR-gamma activation	Inhibition, organic anion transporter 1 (OAT1)	MolecularInitiatingEvent	MolecularInitiatingEvent	1028	877	0.68
Inhibition, Cyclooxygenase 1 activity	Irreversible inhibition of hepatic VKOR by binding of AR at tyrosine 139, Failure to cycle	MolecularInitiatingEvent	MolecularInitiatingEvent	1103	1134	0.68
Inhibition, Cyclooxygenase activity	Irreversible inhibition of hepatic VKOR by binding of AR at tyrosine 139, Failure to cycle	MolecularInitiatingEvent	MolecularInitiatingEvent	79	1134	0.68
Irreversible inhibition of hepatic VKOR by binding of AR at tyrosine 139, Failure to cycle	Thyroperoxidase, Inhibition	MolecularInitiatingEvent	MolecularInitiatingEvent	1134	279	0.68
Activation, Estrogen receptor	Activation, PPARalpha	MolecularInitiatingEvent	MolecularInitiatingEvent	1181	227	0.67
Activation of specific nuclear receptors, PPAR-gamma activation	Activation, PXR/SXR	MolecularInitiatingEvent	MolecularInitiatingEvent	1028	245	0.67
Activation, PXR/SXR	Antagonism, Androgen receptor	MolecularInitiatingEvent	MolecularInitiatingEvent	245	26	0.67
Activation, Estrogen receptor	Binding to (interferes with) topoisomerase II enzyme	MolecularInitiatingEvent	MolecularInitiatingEvent	1181	1252	0.67
Activation, Constitutive androstane receptor	Binding to (interferes with) topoisomerase II enzyme	MolecularInitiatingEvent	MolecularInitiatingEvent	715	1252	0.67
Antagonism, Androgen receptor	decrease, male anogenital distance	MolecularInitiatingEvent	AdverseOutcome	26	1688	0.67
Impaired, Spermatogenesis	decrease, male anogenital distance	KeyEvent	AdverseOutcome	1758	1688	0.67
Decreased, Androgen receptor activity	decrease, male anogenital distance	MolecularInitiatingEvent	AdverseOutcome	742	1688	0.67
Activation, PXR/SXR	Decreased, 11-ketotestosterone	MolecularInitiatingEvent	KeyEvent	245	1756	0.67
Activation, NR1H4	Decreased, 11-ketotestosterone	MolecularInitiatingEvent	KeyEvent	479	1756	0.67
Activation, Estrogen receptor	Decreased, 11-ketotestosterone	MolecularInitiatingEvent	KeyEvent	1181	1756	0.67
Activation, PXR/SXR	Decreased, Androgen receptor activity	MolecularInitiatingEvent	MolecularInitiatingEvent	245	742	0.67
Antagonism, Androgen receptor	Decreased, Androgen receptor activity	MolecularInitiatingEvent	MolecularInitiatingEvent	26	742	0.67
Decreased, Androgen receptor activity	Impaired, Spermatogenesis	MolecularInitiatingEvent	KeyEvent	742	1758	0.67
Activation, PXR/SXR	Impaired, Spermatogenesis	MolecularInitiatingEvent	KeyEvent	245	1758	0.67
Antagonism, Androgen receptor	Impaired, Spermatogenesis	MolecularInitiatingEvent	KeyEvent	26	1758	0.67
Cognitive Function, Decreased	Increased, Clearance of thyroxine from tissues	AdverseOutcome	KeyEvent from KER	402	961	0.67
Hippocampal Physiology, Altered	Increased, Clearance of thyroxine from tissues	KeyEvent	KeyEvent from KER	758	961	0.67
Activation, Estrogen receptor	Infant leukaemia	MolecularInitiatingEvent	AdverseOutcome	1181	1254	0.67
Activation, Constitutive androstane receptor	Infant leukaemia	MolecularInitiatingEvent	AdverseOutcome	715	1254	0.67
Binding to (interferes with) topoisomerase II enzyme	Infant leukaemia	MolecularInitiatingEvent	AdverseOutcome	1252	1254	0.67
Activation, PPARalpha	Inhibition of Aromatase Enzyme, Chemical exposure during critical window of estrous cycle b	MolecularInitiatingEvent	MolecularInitiatingEvent	227	964	0.67
Activation of specific nuclear receptors, PPAR-gamma activation	Inhibition of Aromatase Enzyme, Chemical exposure during critical window of estrous cycle b	MolecularInitiatingEvent	MolecularInitiatingEvent	1028	964	0.67
Activation, PXR/SXR	Inhibition of Aromatase Enzyme, Chemical exposure during critical window of estrous cycle b	MolecularInitiatingEvent	MolecularInitiatingEvent	245	964	0.67
Activation, Estrogen receptor	Inhibition, HMG-CoA reductase	MolecularInitiatingEvent	MolecularInitiatingEvent	1181	804	0.67
Inhibition, HMG-CoA reductase	Inhibition, PPAR alpha	MolecularInitiatingEvent	MolecularInitiatingEvent	804	468	0.67
Activation, Estrogen receptor	Inhibition, sodium channel	MolecularInitiatingEvent	MolecularInitiatingEvent	1181	584	0.67
Decreased, 11-ketotestosterone	Inhibition, sodium channel	KeyEvent	MolecularInitiatingEvent	1756	584	0.67
Activation, NR1H4	Inhibition, sodium channel	MolecularInitiatingEvent	MolecularInitiatingEvent	479	584	0.67
Activation, PXR/SXR	Inhibition, sodium channel	MolecularInitiatingEvent	MolecularInitiatingEvent	245	584	0.67
Binding to (interferes with) topoisomerase II enzyme	Irreversible inhibition of hepatic VKOR by binding of AR at tyrosine 139, Failure to cycle	MolecularInitiatingEvent	MolecularInitiatingEvent	1252	1134	0.67
Antagonism, Androgen receptor	Irreversible inhibition of hepatic VKOR by binding of AR at tyrosine 139, Failure to cycle	MolecularInitiatingEvent	MolecularInitiatingEvent	26	1134	0.67
Decreased, 11-ketotestosterone	Irreversible inhibition of hepatic VKOR by binding of AR at tyrosine 139, Failure to cycle	KeyEvent	MolecularInitiatingEvent	1756	1134	0.67
Inhibition, sodium channel	Irreversible inhibition of hepatic VKOR by binding of AR at tyrosine 139, Failure to cycle	MolecularInitiatingEvent	MolecularInitiatingEvent	584	1134	0.67
Impaired, Spermatogenesis	Irreversible inhibition of hepatic VKOR by binding of AR at tyrosine 139, Failure to cycle	KeyEvent	MolecularInitiatingEvent	1758	1134	0.67
Infant leukaemia	Irreversible inhibition of hepatic VKOR by binding of AR at tyrosine 139, Failure to cycle	AdverseOutcome	MolecularInitiatingEvent	1254	1134	0.67
Decreased, PPAR-beta activation	Irreversible inhibition of hepatic VKOR by binding of AR at tyrosine 139, Failure to cycle	MolecularInitiatingEvent	MolecularInitiatingEvent	232	1134	0.67
Decreased, Androgen receptor activity	Irreversible inhibition of hepatic VKOR by binding of AR at tyrosine 139, Failure to cycle	MolecularInitiatingEvent	MolecularInitiatingEvent	742	1134	0.67
Activation, Constitutive androstane receptor	MLL chromosomal translocation	MolecularInitiatingEvent	KeyEvent	715	1253	0.67
Infant leukaemia	MLL chromosomal translocation	AdverseOutcome	KeyEvent	1254	1253	0.67
Activation, Estrogen receptor	MLL chromosomal translocation	MolecularInitiatingEvent	KeyEvent	1181	1253	0.67
Irreversible inhibition of hepatic VKOR by binding of AR at tyrosine 139, Failure to cycle	MLL chromosomal translocation	MolecularInitiatingEvent	KeyEvent	1134	1253	0.67
Increased, Clearance of thyroxine from tissues	Thyroid hormone synthesis, Decreased	KeyEvent from KER	KeyEvent	961	277	0.67
Increased, Clearance of thyroxine from tissues	Thyroidal Iodide, Decreased	KeyEvent from KER	KeyEvent from KER	961	425	0.67
Thyroid hormone synthesis, Decreased	Thyroidal Iodide, Decreased	KeyEvent	KeyEvent from KER	277	425	0.67
Cognitive Function, Decreased	Thyroidal Iodide, Decreased	AdverseOutcome	KeyEvent from KER	402	425	0.67
Hippocampal Physiology, Altered	Thyroidal Iodide, Decreased	KeyEvent	KeyEvent from KER	758	425	0.67
Thyroidal Iodide, Decreased	Thyroxine (T4) in neuronal tissue, Decreased	KeyEvent from KER	KeyEvent	425	280	0.67
Increased, Clearance of thyroxine from tissues	Thyroxine (T4) in neuronal tissue, Decreased	KeyEvent from KER	KeyEvent	961	280	0.67
Activation, Estrogen receptor	Activation, NR1H4	MolecularInitiatingEvent	MolecularInitiatingEvent	1181	479	0.66
Activation, PXR/SXR	Decreased, Ovarian E2	MolecularInitiatingEvent	KeyEvent	245	1045	0.66
Activation, Estrogen receptor	Decreased, Ovarian E2	MolecularInitiatingEvent	KeyEvent	1181	1045	0.66
Decreased testosterone by the fetal Leydig cells, Activation by other glucocorticoid receptor agonists	Decreased, Ovarian E2	MolecularInitiatingEvent	KeyEvent	654	1045	0.66
Decreased, Ovarian E2	Inhibition of Aromatase Enzyme, Chemical exposure during critical window of estrous cycle b	KeyEvent	MolecularInitiatingEvent	1045	964	0.66
Activation of specific nuclear receptors, PPAR-gamma activation	Inhibition, Cyclooxygenase 1 activity	MolecularInitiatingEvent	MolecularInitiatingEvent	1028	1103	0.66
Activation, LXR	Inhibition, Cyclooxygenase activity	MolecularInitiatingEvent	MolecularInitiatingEvent	167	79	0.66
Activation, NR1H4	Inhibition, Cyclooxygenase activity	MolecularInitiatingEvent	MolecularInitiatingEvent	479	79	0.66
Activation, NR1H4	Inhibition, PPAR alpha	MolecularInitiatingEvent	MolecularInitiatingEvent	479	468	0.66
Activation, AhR	Irreversible inhibition of hepatic VKOR by binding of AR at tyrosine 139, Failure to cycle	MolecularInitiatingEvent	MolecularInitiatingEvent	18	1134	0.66
Activation, PXR/SXR	Thyroperoxidase, Inhibition	MolecularInitiatingEvent	MolecularInitiatingEvent	245	279	0.66
Activation, Estrogen receptor	Altered, Chromosome number	MolecularInitiatingEvent	KeyEvent	1181	723	0.65
Altered, Chromosome number	Binding, Tubulin	KeyEvent	MolecularInitiatingEvent	723	718	0.65
Activation, Estrogen receptor	Binding, Tubulin	MolecularInitiatingEvent	MolecularInitiatingEvent	1181	718	0.65
Inhibition, 5-hydroxytryptamine transporter (5-HTT; SERT)	Irreversible inhibition of hepatic VKOR by binding of AR at tyrosine 139, Failure to cycle	MolecularInitiatingEvent	MolecularInitiatingEvent	619	1134	0.65
Decreased testosterone by the fetal Leydig cells, Activation by other glucocorticoid receptor agonists	Thyroperoxidase, Inhibition	MolecularInitiatingEvent	MolecularInitiatingEvent	654	279	0.64
Hippocampal anatomy, Altered	Thyroxine (T4) in neuronal tissue, Decreased	KeyEvent	KeyEvent	757	280	0.64
Thyroperoxidase, Inhibition	Thyroxine (T4) in serum, Decreased	MolecularInitiatingEvent	KeyEvent	279	281	0.64
Activation, PXR/SXR	Decreased, Dopaminergic activity	MolecularInitiatingEvent	KeyEvent	245	1083	0.63
Activation, Estrogen receptor	Decreased, Dopaminergic activity	MolecularInitiatingEvent	KeyEvent	1181	1083	0.63
Activation, Estrogen receptor	Inhibition of Aromatase Enzyme, Chemical exposure during critical window of estrous cycle b	MolecularInitiatingEvent	MolecularInitiatingEvent	1181	964	0.63
Inhibition, Cyclooxygenase 1 activity	Inhibition, Cyclooxygenase activity	MolecularInitiatingEvent	MolecularInitiatingEvent	1103	79	0.63
Decreased, Dopaminergic activity	Inhibition, HMG-CoA reductase	KeyEvent	MolecularInitiatingEvent	1083	804	0.63
Inhibition, Cyclooxygenase activity	Inhibition, organic anion transporter 1 (OAT1)	MolecularInitiatingEvent	MolecularInitiatingEvent	79	877	0.63
Inhibition, HMG-CoA reductase	Irreversible inhibition of hepatic VKOR by binding of AR at tyrosine 139, Failure to cycle	MolecularInitiatingEvent	MolecularInitiatingEvent	804	1134	0.63
Inhibition of Aromatase Enzyme, Chemical exposure during critical window of estrous cycle b	Irreversible inhibition of hepatic VKOR by binding of AR at tyrosine 139, Failure to cycle	MolecularInitiatingEvent	MolecularInitiatingEvent	964	1134	0.63
Activation of specific nuclear receptors, PPAR-gamma activation	Activation, PPARalpha	MolecularInitiatingEvent	MolecularInitiatingEvent	1028	227	0.62
Activation, PPARalpha	Activation, PXR/SXR	MolecularInitiatingEvent	MolecularInitiatingEvent	227	245	0.62
Activation, PXR/SXR	Decreased testosterone by the fetal Leydig cells, Activation by other glucocorticoid receptor agonists	MolecularInitiatingEvent	MolecularInitiatingEvent	245	654	0.62
Activation, Constitutive androstane receptor	Irreversible inhibition of hepatic VKOR by binding of AR at tyrosine 139, Failure to cycle	MolecularInitiatingEvent	MolecularInitiatingEvent	715	1134	0.62
Activation of specific nuclear receptors, PPAR-gamma activation	Irreversible inhibition of hepatic VKOR by binding of AR at tyrosine 139, Failure to cycle	MolecularInitiatingEvent	MolecularInitiatingEvent	1028	1134	0.62
Activation, Estrogen receptor	Thyroperoxidase, Inhibition	MolecularInitiatingEvent	MolecularInitiatingEvent	1181	279	0.62
Activation, Constitutive androstane receptor	Activation, Estrogen receptor	MolecularInitiatingEvent	MolecularInitiatingEvent	715	1181	0.61
Activation, AhR	Activation, PXR/SXR	MolecularInitiatingEvent	MolecularInitiatingEvent	18	245	0.61
Activation, Estrogen receptor	Agonism, Androgen receptor	MolecularInitiatingEvent	MolecularInitiatingEvent	1181	25	0.61
Agonism, Androgen receptor	Decreased testosterone by the fetal Leydig cells, Activation by other glucocorticoid receptor agonists	MolecularInitiatingEvent	MolecularInitiatingEvent	25	654	0.61
Decreased IL-1 production	Impaired Ab production	KeyEvent	KeyEvent	1571	1644	0.61
Impaired Ab production	Impaired IL-1 signaling	KeyEvent	KeyEvent	1644	1572	0.61
Decreased IL-1 production	Impaired IL-1 signaling	KeyEvent	KeyEvent	1571	1572	0.61
Impaired Ab production	Impaired T cell activation	KeyEvent	KeyEvent	1644	1569	0.61
Impaired IL-1 signaling	Impaired T cell activation	KeyEvent	KeyEvent	1572	1569	0.61
Decreased IL-1 production	Impaired T cell activation	KeyEvent	KeyEvent	1571	1569	0.61
Activation, Estrogen receptor	Inhibition, 5-hydroxytryptamine transporter (5-HTT; SERT)	MolecularInitiatingEvent	MolecularInitiatingEvent	1181	619	0.61
Agonism, Androgen receptor	Irreversible inhibition of hepatic VKOR by binding of AR at tyrosine 139, Failure to cycle	MolecularInitiatingEvent	MolecularInitiatingEvent	25	1134	0.61
Activation, AhR	Thyroperoxidase, Inhibition	MolecularInitiatingEvent	MolecularInitiatingEvent	18	279	0.61
Activation, AhR	Activation, Estrogen receptor	MolecularInitiatingEvent	MolecularInitiatingEvent	18	1181	0.6
Activation, Estrogen receptor	Activation, LXR	MolecularInitiatingEvent	MolecularInitiatingEvent	1181	167	0.6
Activation, LXR	Activation, PPARalpha	MolecularInitiatingEvent	MolecularInitiatingEvent	167	227	0.6
Activation, PXR/SXR	Blockade, L-Type Calcium Channels	MolecularInitiatingEvent	MolecularInitiatingEvent	245	1529	0.6
Activation, NR1H4	Blockade, L-Type Calcium Channels	MolecularInitiatingEvent	MolecularInitiatingEvent	479	1529	0.6
Activation, AhR	Blockade, L-Type Calcium Channels	MolecularInitiatingEvent	MolecularInitiatingEvent	18	1529	0.6
Activation of specific nuclear receptors, PPAR-gamma activation	Blockade, L-Type Calcium Channels	MolecularInitiatingEvent	MolecularInitiatingEvent	1028	1529	0.6
Activation of specific nuclear receptors, PPAR-gamma activation	CYP2E1 Activation	MolecularInitiatingEvent	MolecularInitiatingEvent	1028	1508	0.6
Activation, AhR	CYP2E1 Activation	MolecularInitiatingEvent	MolecularInitiatingEvent	18	1508	0.6
Activation, PXR/SXR	CYP2E1 Activation	MolecularInitiatingEvent	MolecularInitiatingEvent	245	1508	0.6
Activation of Cyp2E1	CYP2E1 Activation	MolecularInitiatingEvent	MolecularInitiatingEvent	1391	1508	0.6
Activation, PPARalpha	Decreased, PPAR-beta activation	MolecularInitiatingEvent	MolecularInitiatingEvent	227	232	0.6
Activation of Cyp2E1	Hepatocytotoxicity	MolecularInitiatingEvent	KeyEvent	1391	1393	0.6
CYP2E1 Activation	Hepatocytotoxicity	MolecularInitiatingEvent	KeyEvent	1508	1393	0.6
Binding, Immunophilins	Impairment, T-cell dependent antibody response	KeyEvent	AdverseOutcome	1201	984	0.6
Activation of Cyp2E1	Induction, persistent proliferation/sustained proliferation	MolecularInitiatingEvent	KeyEvent	1391	1394	0.6
CYP2E1 Activation	Induction, persistent proliferation/sustained proliferation	MolecularInitiatingEvent	KeyEvent	1508	1394	0.6
Hepatocytotoxicity	Induction, persistent proliferation/sustained proliferation	KeyEvent	KeyEvent	1393	1394	0.6
Activation, AhR	Inhibition, Calcineurin Activity	MolecularInitiatingEvent	MolecularInitiatingEvent	18	980	0.6
Activation, Estrogen receptor	Inhibition, Calcineurin Activity	MolecularInitiatingEvent	MolecularInitiatingEvent	1181	980	0.6
Activation of specific nuclear receptors, PPAR-gamma activation	Inhibition, Calcineurin Activity	MolecularInitiatingEvent	MolecularInitiatingEvent	1028	980	0.6
Activation, PPARalpha	Inhibition, Cyclooxygenase 1 activity	MolecularInitiatingEvent	MolecularInitiatingEvent	227	1103	0.6
Inhibition of Aromatase Enzyme, Chemical exposure during critical window of estrous cycle b	Inhibition, Cyclooxygenase 1 activity	MolecularInitiatingEvent	MolecularInitiatingEvent	964	1103	0.6
Activation, LXR	Inhibition, Cyclooxygenase 1 activity	MolecularInitiatingEvent	MolecularInitiatingEvent	167	1103	0.6
Activation, PPARalpha	Inhibition, Cyclooxygenase activity	MolecularInitiatingEvent	MolecularInitiatingEvent	227	79	0.6
Increase, Mitochondrial complex III antagonism	Inhibition, Ether-a-go-go (ERG) voltage-gated potassium channel	MolecularInitiatingEvent	MolecularInitiatingEvent	1542	593	0.6
Increase, Mitochondrial complex III antagonism	Inhibition, sodium channel	MolecularInitiatingEvent	MolecularInitiatingEvent	1542	584	0.6
Inhibition, Ether-a-go-go (ERG) voltage-gated potassium channel	Inhibition, sodium channel	MolecularInitiatingEvent	MolecularInitiatingEvent	593	584	0.6
Binding, Immunophilins	Interference, nuclear localization of NFAT	KeyEvent	KeyEvent	1201	979	0.6
Impairment, T-cell dependent antibody response	Interference, nuclear localization of NFAT	AdverseOutcome	KeyEvent	984	979	0.6
Inhibition, Ether-a-go-go (ERG) voltage-gated potassium channel	Mitochondrial Complex IV inhibition	MolecularInitiatingEvent	MolecularInitiatingEvent	593	1543	0.6
Inhibition, sodium channel	Mitochondrial Complex IV inhibition	MolecularInitiatingEvent	MolecularInitiatingEvent	584	1543	0.6
Increase, Mitochondrial complex III antagonism	Mitochondrial Complex V inhibition	MolecularInitiatingEvent	MolecularInitiatingEvent	1542	1544	0.6
Inhibition, Ether-a-go-go (ERG) voltage-gated potassium channel	Mitochondrial Complex V inhibition	MolecularInitiatingEvent	MolecularInitiatingEvent	593	1544	0.6
Inhibition, sodium channel	Mitochondrial Complex V inhibition	MolecularInitiatingEvent	MolecularInitiatingEvent	584	1544	0.6
Hepatocytotoxicity	Oxidative Stress	KeyEvent	KeyEvent	1393	1392	0.6
Activation of Cyp2E1	Oxidative Stress	MolecularInitiatingEvent	KeyEvent	1391	1392	0.6
CYP2E1 Activation	Oxidative Stress	MolecularInitiatingEvent	KeyEvent	1508	1392	0.6
Induction, persistent proliferation/sustained proliferation	Oxidative Stress	KeyEvent	KeyEvent	1394	1392	0.6
Interference, nuclear localization of NFAT	Reduction, NFAT/AP-1 complex formation	KeyEvent	KeyEvent	979	981	0.6
Binding, Immunophilins	Reduction, NFAT/AP-1 complex formation	KeyEvent	KeyEvent	1201	981	0.6
Binding, Immunophilins	Suppression, IL-2 and IL-4 production	KeyEvent	KeyEvent	1201	1202	0.6
Impairment, T-cell dependent antibody response	Suppression, IL-2 and IL-4 production	AdverseOutcome	KeyEvent	984	1202	0.6
Reduction, NFAT/AP-1 complex formation	Suppression, IL-2 and IL-4 production	KeyEvent	KeyEvent	981	1202	0.6
Inhibition, Calcineurin Activity	Thyroperoxidase, Inhibition	MolecularInitiatingEvent	MolecularInitiatingEvent	980	279	0.6
Activation, Estrogen receptor	Activation, PXR/SXR	MolecularInitiatingEvent	MolecularInitiatingEvent	1181	245	0.59
Activation, Estrogen receptor	Decreased testosterone by the fetal Leydig cells, Activation by other glucocorticoid receptor agonists	MolecularInitiatingEvent	MolecularInitiatingEvent	1181	654	0.59
Inhibition, Cyclooxygenase 1 activity	Thyroperoxidase, Inhibition	MolecularInitiatingEvent	MolecularInitiatingEvent	1103	279	0.59
Activation, PXR/SXR	Irreversible inhibition of hepatic VKOR by binding of AR at tyrosine 139, Failure to cycle	MolecularInitiatingEvent	MolecularInitiatingEvent	245	1134	0.58
Activation, Estrogen receptor	Inhibition, Cyclooxygenase 1 activity	MolecularInitiatingEvent	MolecularInitiatingEvent	1181	1103	0.56
Activation, PPARalpha	Inhibition, PPAR alpha	MolecularInitiatingEvent	MolecularInitiatingEvent	227	468	0.56
Hippocampal gene expression, Altered	Thyroxine (T4) in serum, Decreased	KeyEvent	KeyEvent	756	281	0.56
Activation, Estrogen receptor	CYP2E1 Activation	MolecularInitiatingEvent	MolecularInitiatingEvent	1181	1508	0.55
Decreased testosterone by the fetal Leydig cells, Activation by other glucocorticoid receptor agonists	Irreversible inhibition of hepatic VKOR by binding of AR at tyrosine 139, Failure to cycle	MolecularInitiatingEvent	MolecularInitiatingEvent	654	1134	0.54
Activation, PXR/SXR	Inhibition, Cyclooxygenase 1 activity	MolecularInitiatingEvent	MolecularInitiatingEvent	245	1103	0.53
Activation, Estrogen receptor	Irreversible inhibition of hepatic VKOR by binding of AR at tyrosine 139, Failure to cycle	MolecularInitiatingEvent	MolecularInitiatingEvent	1181	1134	0.53
Hippocampal Physiology, Altered	Thyroxine (T4) in serum, Decreased	KeyEvent	KeyEvent	758	281	0.53
Thyroid hormone synthesis, Decreased	Thyroxine (T4) in serum, Decreased	KeyEvent	KeyEvent	277	281	0.53
Inhibition of Aromatase Enzyme, Chemical exposure during critical window of estrous cycle b	Thyroperoxidase, Inhibition	MolecularInitiatingEvent	MolecularInitiatingEvent	964	279	0.51
Activation, Estrogen receptor	Alkylation, Protein	MolecularInitiatingEvent	MolecularInitiatingEvent	1181	244	0.5
Activation, PXR/SXR	Alkylation, Protein	MolecularInitiatingEvent	MolecularInitiatingEvent	245	244	0.5
Activation, Constitutive androstane receptor	Altered gene expression specific to CAR activation, Hepatocytes	MolecularInitiatingEvent	KeyEvent	715	1214	0.5
Activation, AhR	Altered, Chromosome number	MolecularInitiatingEvent	KeyEvent	18	723	0.5
Altered, Transcription of genes by AR	Antagonism, Androgen receptor	KeyEvent from KER	MolecularInitiatingEvent	286	26	0.5
Activation, AhR	Binding, Tubulin	MolecularInitiatingEvent	MolecularInitiatingEvent	18	718	0.5
Antagonism, Androgen receptor	Decrease, DHT level	MolecularInitiatingEvent	KeyEvent from KER	26	1613	0.5
Decrease, DHT level	decrease, transcription of genes by AR	KeyEvent from KER	KeyEvent from KER	1613	1687	0.5
Antagonism, Androgen receptor	decrease, transcription of genes by AR	MolecularInitiatingEvent	KeyEvent from KER	26	1687	0.5
Altered gene expression specific to CAR activation, Hepatocytes	Increase, cell proliferation (hepatocytes)	KeyEvent	KeyEvent	1214	716	0.5
Activation, Constitutive androstane receptor	Increase, cell proliferation (hepatocytes)	MolecularInitiatingEvent	KeyEvent	715	716	0.5
Activation, Constitutive androstane receptor	Increased, induction of UDPGT's in liver	MolecularInitiatingEvent	KeyEvent	715	1020	0.5
Altered gene expression specific to CAR activation, Hepatocytes	Increased, induction of UDPGT's in liver	KeyEvent	KeyEvent	1214	1020	0.5
Increase, cell proliferation (hepatocytes)	Increased, induction of UDPGT's in liver	KeyEvent	KeyEvent	716	1020	0.5
Alkylation, Protein	Inhibition of Aromatase Enzyme, Chemical exposure during critical window of estrous cycle b	MolecularInitiatingEvent	MolecularInitiatingEvent	244	964	0.5
Decreased testosterone by the fetal Leydig cells, Activation by other glucocorticoid receptor agonists	Inhibition, Aromatase	MolecularInitiatingEvent	MolecularInitiatingEvent	654	36	0.5
Inhibition of Aromatase Enzyme, Chemical exposure during critical window of estrous cycle b	Inhibition, Aromatase	MolecularInitiatingEvent	MolecularInitiatingEvent	964	36	0.5
Inhibition, Aromatase	Irreversible inhibition of hepatic VKOR by binding of AR at tyrosine 139, Failure to cycle	MolecularInitiatingEvent	MolecularInitiatingEvent	36	1134	0.5
CYP2E1 Activation	Protein Adduct Formation	MolecularInitiatingEvent	MolecularInitiatingEvent	1508	1509	0.5
Activation, Estrogen receptor	Protein Adduct Formation	MolecularInitiatingEvent	MolecularInitiatingEvent	1181	1509	0.5
CYP2E1 Activation	Thyroperoxidase, Inhibition	MolecularInitiatingEvent	MolecularInitiatingEvent	1508	279	0.5
Protein Adduct Formation	Thyroperoxidase, Inhibition	MolecularInitiatingEvent	MolecularInitiatingEvent	1509	279	0.5
Activation, NR1H4	Activation, PPARalpha	MolecularInitiatingEvent	MolecularInitiatingEvent	479	227	0.47
Mitochondrial Complex IV inhibition	Mitochondrial Complex V inhibition	MolecularInitiatingEvent	MolecularInitiatingEvent	1543	1544	0.47
Inhibition, Cyclooxygenase 1 activity	Inhibition, organic anion transporter 1 (OAT1)	MolecularInitiatingEvent	MolecularInitiatingEvent	1103	877	0.42
Activation, AhR	Inhibition of Aromatase Enzyme, Chemical exposure during critical window of estrous cycle b	MolecularInitiatingEvent	MolecularInitiatingEvent	18	964	0.41
Altered, Chromosome number	Disorganization, Spindle	KeyEvent	KeyEvent	723	721	0.4
Binding, Tubulin	Disorganization, Spindle	MolecularInitiatingEvent	KeyEvent	718	721	0.4
Activation, Constitutive androstane receptor	Binding at picrotoxin site, iGABAR chloride channel	MolecularInitiatingEvent	MolecularInitiatingEvent	715	667	0.33
Activation, PXR/SXR	Binding at picrotoxin site, iGABAR chloride channel	MolecularInitiatingEvent	MolecularInitiatingEvent	245	667	0.33
Altered, Neuroanatomy	Hippocampal gene expression, Altered	KeyEvent from KER	KeyEvent	186	756	0.33
Activation, NR1H4	Histone deacetylase inhibition	MolecularInitiatingEvent	MolecularInitiatingEvent	479	1502	0.33
Decreased testosterone by the fetal Leydig cells, Activation by other glucocorticoid receptor agonists	Increase, DNA methyltransferase inhibition	MolecularInitiatingEvent	MolecularInitiatingEvent	654	1619	0.33
Decreased testosterone by the fetal Leydig cells, Activation by other glucocorticoid receptor agonists	Increase, Mitochondrial ATP synthase antagonism	MolecularInitiatingEvent	MolecularInitiatingEvent	654	1785	0.33
Increase, DNA methyltransferase inhibition	Increase, Mitochondrial ATP synthase antagonism	MolecularInitiatingEvent	MolecularInitiatingEvent	1619	1785	0.33
Histone deacetylase inhibition	Irreversible inhibition of hepatic VKOR by binding of AR at tyrosine 139, Failure to cycle	MolecularInitiatingEvent	MolecularInitiatingEvent	1502	1134	0.33
Activation, Estrogen receptor	Mitochondrial Complex IV inhibition	MolecularInitiatingEvent	MolecularInitiatingEvent	1181	1543	0.33
Activation, Estrogen receptor	Mitochondrial Complex V inhibition	MolecularInitiatingEvent	MolecularInitiatingEvent	1181	1544	0.33
Binding to (interferes with) topoisomerase II enzyme	MLL chromosomal translocation	MolecularInitiatingEvent	KeyEvent	1252	1253	0.33
Irreversible inhibition of hepatic VKOR by binding of AR at tyrosine 139, Failure to cycle	modulation, sodium channel	MolecularInitiatingEvent	MolecularInitiatingEvent	1134	598	0.33
Activation, Constitutive androstane receptor	modulation, sodium channel	MolecularInitiatingEvent	MolecularInitiatingEvent	715	598	0.33
Thyroidal Iodide, Decreased	Thyroperoxidase, Inhibition	KeyEvent from KER	MolecularInitiatingEvent	425	279	0.33
Thyroidal Iodide, Decreased	Thyroxine (T4) in serum, Decreased	KeyEvent from KER	KeyEvent	425	281	0.33
Altered, Neuroanatomy	Thyroxine (T4) in serum, Decreased	KeyEvent from KER	KeyEvent	186	281	0.33
Increase, Mitochondrial complex III antagonism	Mitochondrial Complex IV inhibition	MolecularInitiatingEvent	MolecularInitiatingEvent	1542	1543	0.3
Impairment, T-cell dependent antibody response	Reduction, NFAT/AP-1 complex formation	AdverseOutcome	KeyEvent	984	981	0.3
Interference, nuclear localization of NFAT	Suppression, IL-2 and IL-4 production	KeyEvent	KeyEvent	979	1202	0.3
Hippocampal Physiology, Altered	Hippocampal gene expression, Altered	KeyEvent	KeyEvent	758	756	0.26
Altered, Transcription of genes by AR	decrease, transcription of genes by AR	KeyEvent from KER	KeyEvent from KER	286	1687	0.25
Altered, Neuroanatomy	Cognitive Function, Decreased	KeyEvent from KER	AdverseOutcome	186	402	0
5alpha-reductase, inhibition	Decrease, AR activation	MolecularInitiatingEvent	KeyEvent from KER	1617	1614	0
Decrease, AR activation	decrease, male anogenital distance	KeyEvent from KER	AdverseOutcome	1614	1688	0
Altered, Meiotic chromosome dynamics	Disruption, Microtubule dynamics	KeyEvent from KER	KeyEvent	752	720	0
Thyroperoxidase, Inhibition	impaired, ion channels	MolecularInitiatingEvent	MolecularInitiatingEvent	279	697	0
Altered, Meiotic chromosome dynamics	Increase, Aneuploid offspring	KeyEvent from KER	AdverseOutcome	752	728	0
Binding, Transthyretin in serum	Increased, Free serum thyroxine (T4)	MolecularInitiatingEvent	KeyEvent from KER	957	959	0
Increased, Clearance of thyroxine from tissues	Increased, Free serum thyroxine (T4)	KeyEvent from KER	KeyEvent from KER	961	959	0
Displacement, Serum thyroxine (T4) from transthyretin	Increased, Uptake of thyroxine into tissue	KeyEvent from KER	KeyEvent from KER	958	960	0
DNA double-strand break	Infant leukaemia	KeyEvent from KER	AdverseOutcome	1461	1254	0
Blockade, L-Type Calcium Channels	Inhibition, Ether-a-go-go (ERG) voltage-gated potassium channel	MolecularInitiatingEvent	MolecularInitiatingEvent	1529	593	0
Inhibition, Calcineurin Activity	Reduction, NFAT/AP-1 complex formation	MolecularInitiatingEvent	KeyEvent	980	981	0
CYP7B activity, inhibition	Suppression, HNF4alpha	MolecularInitiatingEvent	MolecularInitiatingEvent	1386	461	0
Altered, Neurophysiology	Thyroxine (T4) in neuronal tissue, Decreased	KeyEvent from KER	KeyEvent	192	280	0
Increased, Uptake of thyroxine into tissue	Thyroxine (T4) in serum, Decreased	KeyEvent from KER	KeyEvent	960	281	0

## Sheet: Table S7
Table S7: Loss of coverage for nodes
Event.name	Event.type	loss.of.coverage	Event.ID
Activation, 5HT2c	MolecularInitiatingEvent	0.82	9
Inhibition, Deiodinase 1	MolecularInitiatingEvent	0.82	1009
7alpha-hydroxypregnenolone synthesis in the brain, decreased	KeyEvent	0.8	1387
Inhibition, VegfR2	MolecularInitiatingEvent	0.8	305
CYP7B activity, inhibition	MolecularInitiatingEvent	0.76	1386
prepubertal increase, Estrogen receptor (ER) activity	MolecularInitiatingEvent	0.76	1064
Acetylcholinesterase (AchE) Inhibition	MolecularInitiatingEvent	0.75	12
Inhibition, Antgonism of NE receptor	MolecularInitiatingEvent	0.75	849
peroxisome proliferator activated receptor promoter demethylation	MolecularInitiatingEvent	0.75	228
Thyroid hormone synthesis, Decreased	KeyEvent	0.75	277
Decreased, PPAR-beta activation	MolecularInitiatingEvent	0.74	232
Inhibition, 5-hydroxytryptamine transporter (5-HTT; SERT)	MolecularInitiatingEvent	0.74	619
Inhibition, HMG-CoA reductase	MolecularInitiatingEvent	0.73	804
Inhibition, IKK complex	MolecularInitiatingEvent	0.73	1574
Inhibition, PPAR alpha	MolecularInitiatingEvent	0.73	468
Activation, AhR	MolecularInitiatingEvent	0.72	18
Activation, LXR	MolecularInitiatingEvent	0.72	167
Activation, NR1H4	MolecularInitiatingEvent	0.72	479
Disruption, Microtubule dynamics	KeyEvent	0.72	720
Hippocampal Physiology, Altered	KeyEvent	0.72	758
Increase, Aneuploid offspring	AdverseOutcome	0.72	728
Inhibition, organic anion transporter 1 (OAT1)	MolecularInitiatingEvent	0.72	877
Activation, PXR/SXR	MolecularInitiatingEvent	0.71	245
Disorganization, Spindle	KeyEvent	0.71	721
Inhibition, 5alpha-reductase activity	MolecularInitiatingEvent	0.71	790
Activation of specific nuclear receptors, PPAR-gamma activation	MolecularInitiatingEvent	0.7	1028
Altered, Chromosome number	KeyEvent	0.7	723
Binding, Tubulin	MolecularInitiatingEvent	0.7	718
decrease, male anogenital distance	AdverseOutcome	0.7	1688
Decreased, Dopaminergic activity	KeyEvent	0.7	1083
Activation, Constitutive androstane receptor	MolecularInitiatingEvent	0.69	715
Cognitive Function, Decreased	AdverseOutcome	0.69	402
Decreased testosterone by the fetal Leydig cells, Activation by other glucocorticoid receptor agonists	MolecularInitiatingEvent	0.69	654
Inhibition, Cyclooxygenase activity	MolecularInitiatingEvent	0.69	79
Irreversible inhibition of hepatic VKOR by binding of AR at tyrosine 139, Failure to cycle	MolecularInitiatingEvent	0.69	1134
Thyroxine (T4) in neuronal tissue, Decreased	KeyEvent	0.69	280
Decreased, Ovarian E2	KeyEvent	0.68	1045
Thyroperoxidase, Inhibition	MolecularInitiatingEvent	0.68	279
Activation, Estrogen receptor	MolecularInitiatingEvent	0.67	1181
Decreased, 11-ketotestosterone	KeyEvent	0.67	1756
Decreased, Androgen receptor activity	MolecularInitiatingEvent	0.67	742
Hippocampal anatomy, Altered	KeyEvent	0.67	757
Impaired, Spermatogenesis	KeyEvent	0.67	1758
Inhibition of Aromatase Enzyme, Chemical exposure during critical window of estrous cycle b	MolecularInitiatingEvent	0.67	964
Agonism, Androgen receptor	MolecularInitiatingEvent	0.66	25
Decreased IL-1 production	KeyEvent	0.66	1571
Impaired Ab production	KeyEvent	0.66	1644
Impaired IL-1 signaling	KeyEvent	0.66	1572
Impaired T cell activation	KeyEvent	0.66	1569
Hippocampal gene expression, Altered	KeyEvent	0.65	756
Inhibition, Cyclooxygenase 1 activity	MolecularInitiatingEvent	0.65	1103
Inhibition, sodium channel	MolecularInitiatingEvent	0.64	584
5alpha-reductase, inhibition	MolecularInitiatingEvent	0.61	1617
Activation of Cyp2E1	MolecularInitiatingEvent	0.6	1391
Activation, PPARalpha	MolecularInitiatingEvent	0.6	227
Antagonism, Androgen receptor	MolecularInitiatingEvent	0.6	26
Binding to (interferes with) topoisomerase II enzyme	MolecularInitiatingEvent	0.6	1252
Binding, Immunophilins	KeyEvent	0.6	1201
Hepatocytotoxicity	KeyEvent	0.6	1393
Induction, persistent proliferation/sustained proliferation	KeyEvent	0.6	1394
MLL chromosomal translocation	KeyEvent	0.6	1253
Oxidative Stress	KeyEvent	0.6	1392
Thyroxine (T4) in serum, Decreased	KeyEvent	0.6	281
CYP2E1 Activation	MolecularInitiatingEvent	0.58	1508
Thyroidal Iodide, Decreased	KeyEvent from KER	0.57	425
Increased, Clearance of thyroxine from tissues	KeyEvent from KER	0.56	961
Infant leukaemia	AdverseOutcome	0.56	1254
Impairment, T-cell dependent antibody response	AdverseOutcome	0.53	984
Increase, Mitochondrial complex III antagonism	MolecularInitiatingEvent	0.53	1542
Interference, nuclear localization of NFAT	KeyEvent	0.53	979
Suppression, IL-2 and IL-4 production	KeyEvent	0.53	1202
Mitochondrial Complex V inhibition	MolecularInitiatingEvent	0.52	1544
Alkylation, Protein	MolecularInitiatingEvent	0.5	244
Altered gene expression specific to CAR activation, Hepatocytes	KeyEvent	0.5	1214
Decrease, DHT level	KeyEvent from KER	0.5	1613
Increase, cell proliferation (hepatocytes)	KeyEvent	0.5	716
Increased, induction of UDPGT's in liver	KeyEvent	0.5	1020
Inhibition, Aromatase	MolecularInitiatingEvent	0.5	36
Protein Adduct Formation	MolecularInitiatingEvent	0.5	1509
Blockade, L-Type Calcium Channels	MolecularInitiatingEvent	0.48	1529
Inhibition, Calcineurin Activity	MolecularInitiatingEvent	0.48	980
Inhibition, Ether-a-go-go (ERG) voltage-gated potassium channel	MolecularInitiatingEvent	0.48	593
Mitochondrial Complex IV inhibition	MolecularInitiatingEvent	0.46	1543
Altered, Transcription of genes by AR	KeyEvent from KER	0.42	286
decrease, transcription of genes by AR	KeyEvent from KER	0.42	1687
Reduction, NFAT/AP-1 complex formation	KeyEvent	0.42	981
Binding at picrotoxin site, iGABAR chloride channel	MolecularInitiatingEvent	0.33	667
Histone deacetylase inhibition	MolecularInitiatingEvent	0.33	1502
Increase, DNA methyltransferase inhibition	MolecularInitiatingEvent	0.33	1619
Increase, Mitochondrial ATP synthase antagonism	MolecularInitiatingEvent	0.33	1785
modulation, sodium channel	MolecularInitiatingEvent	0.33	598
Altered, Neuroanatomy	KeyEvent from KER	0.22	186
Altered, Meiotic chromosome dynamics	KeyEvent from KER	0	752
Altered, Neurophysiology	KeyEvent from KER	0	192
Binding, Transthyretin in serum	MolecularInitiatingEvent	0	957
Decrease, AR activation	KeyEvent from KER	0	1614
Displacement, Serum thyroxine (T4) from transthyretin	KeyEvent from KER	0	958
DNA double-strand break	KeyEvent from KER	0	1461
impaired, ion channels	MolecularInitiatingEvent	0	697
Increased, Free serum thyroxine (T4)	KeyEvent from KER	0	959
Increased, Uptake of thyroxine into tissue	KeyEvent from KER	0	960
Suppression, HNF4alpha	MolecularInitiatingEvent	0	461

## Sheet: Table S8
Table S8 : Increase in uncertainty for nodes for male anogenital distance
Event	Event.ID	Event.type	H_before	H_after	Increase_in_uncertainty
Antagonism, Androgen receptor	26	MolecularInitiatingEvent	0.21799	2.77259	2.5546
Altered, Transcription of genes by AR	286	KeyEvent from KER	0.309954	2.77259	2.46263
Decrease, DHT level	1613	KeyEvent from KER	0.309954	2.77259	2.46263
decrease, transcription of genes by AR	1687	KeyEvent from KER	0.309954	2.77259	2.46263
5alpha-reductase, inhibition	1617	MolecularInitiatingEvent	0.21799	1.38629	1.1683
decrease, male anogenital distance	1688	AdverseOutcome	0.33062	1.38629	1.05567
Decrease, AR activation	1614	KeyEvent from KER	0.367855	1.38629	1.01844

## Sheet: Table S9
Table S9: Loss of coverage for nodes for male anogenital distance
Event.name	Event.type	loss.of.coverage	Event.ID
Antagonism, Androgen receptor	MolecularInitiatingEvent	0.5	26
Decrease, DHT level	KeyEvent from KER	0.5	1613
Altered, Transcription of genes by AR	KeyEvent from KER	0.416667	286
decrease, transcription of genes by AR	KeyEvent from KER	0.416667	1687
Decrease, AR activation	KeyEvent from KER	0	1614
decrease, male anogenital distance	AdverseOutcome	0	1688
5alpha-reductase, inhibition	MolecularInitiatingEvent	0	1617

## Sheet: Table S10
Table S10: Loss of coverage for edges for male anogenital distance
Event1	Event2	Event.type1	Event.type2	Event.ID1	Event.ID2	loss.of.coverage
Altered, Transcription of genes by AR	Antagonism, Androgen receptor	KeyEvent from KER	MolecularInitiatingEvent	286	26	0.5
Altered, Transcription of genes by AR	Decrease, DHT level	KeyEvent from KER	KeyEvent from KER	286	1613	0.5
Antagonism, Androgen receptor	Decrease, DHT level	MolecularInitiatingEvent	KeyEvent from KER	26	1613	0.5
Antagonism, Androgen receptor	decrease, transcription of genes by AR	MolecularInitiatingEvent	KeyEvent from KER	26	1687	0.5
Decrease, DHT level	decrease, transcription of genes by AR	KeyEvent from KER	KeyEvent from KER	1613	1687	0.5
Altered, Transcription of genes by AR	decrease, transcription of genes by AR	KeyEvent from KER	KeyEvent from KER	286	1687	0.25
Decrease, AR activation	decrease, male anogenital distance	KeyEvent from KER	AdverseOutcome	1614	1688	0
5alpha-reductase, inhibition	Decrease, AR activation	MolecularInitiatingEvent	KeyEvent from KER	1617	1614	0

[truncated: 1 more sheets: Table S11]
